# Supplementary material for: Contents of endogenous brassinosteroids and the response to drought and/or exogenously applied 24-epibrassinolide in two different maize leaves
Source: Front Plant Sci. 2023 Jun 2;14:1139162. doi: 10.3389/fpls.2023.1139162 (PMC10272441; doi:10.3389/fpls.2023.1139162)
Supplement: Supplementary File 1 — The original data on the brassinosteroid contents, plant morphology and various physiological and biochemical characteristics measured at four different timepoints in the 3rd and 4th leaves (or roots) of maize subjected to normal watering or withholding water and treated with 24-epibrassinolide (the BR1 and BR2 variants) or with water (the C variant) either before the start of drought period (C, BR1) or during the drought period (BR2). [file Table_2.xlsx]

## Sheet: Legend
Supplementary File 1
The original data on the brassinosteroid contents, plant morphology and various physiological and biochemical characteristics measured at four different timepoints in the 3rd and 4th leaves (or roots) of maize subjected to normal watering or withholding water and treated with 24-epibrassinolide (the BR1 and BR2 variants) or with water (the C variant) either before the start of drought period (C, …

## Sheet: Plant morphology
		Plant height (mm)					Number of fully developed leaves					Shoot dry mass (g)					Root dry mass (g)
Watering	epiBL treatment	Timepoint 1	Timepoint 2	Timepoint 3	Timepoint 4		Timepoint 1	Timepoint 2	Timepoint 3	Timepoint 4		Timepoint 1	Timepoint 2	Timepoint 3	Timepoint 4		Timepoint 1	Timepoint 2	Timepoint 3	Timepoint 4
Non-stressed	Control (C)	89	121	194	227		3	3	4	5		0.471	0.585	1.898	5.812		0.2052	0.2538	0.4979	1.211
		88	148	185	288		3	4	4	5		1.02	0.83	1.921	2.115		0.2004	0.245	0.5162	0.7744
		114	132	207	239		3	3	4	5		0.436	0.817	2.049	2.244		0.1497	0.3511	0.5241	0.6541
		84	113	185	249		3	3	4	4		0.286	0.601	2.102	2.061		0.1714	0.2405	0.5943	0.6332
		75	102	210	330		3	3	4	5		0.326	0.46	1.574	5.396		0.1752	0.1962	0.517	0.9972
		102	92	210	210		3	3	4	5		0.466	0.364	2.721	1.931		0.1791	0.2344	0.5072	0.6664
		80	124	191	218		3	4	4	4		0.374	0.771	2.225	4.909		0.1598	0.3228	0.5142	1.0716
		74	164	194	221		3	4	4	5		0.322	1.346	2.196	1.394		0.141	0.4225	0.5572	0.4292
		69	118	188	244		2	3	4	5		0.372	0.693	2.235	4.398		0.241	0.32	0.932	1.221
		66	117	185	236		2	3	4	5		0.33	0.685	1.775	2.539		0.218	0.289	0.761	0.787
		92	124	182	190		2	3	4	5		0.414	0.677	1.847	4.553		0.265	0.322	0.764	1.145
		69	139	173	218		2	3	4	5		0.351	0.83	1.784	3.299		0.2	0.426	0.797	0.89
		79	152	183	186		2	4	4	5		0.37	1.76	2.365	3.107		0.233	0.628	0.68	0.95
		69	164	185	190		3	4	4	4		0.422	0.877		2.966		0.28	0.654	0.705	0.932
		86	136				3	3		4		0.36	1.361		2.155		0.231	0.323	0.726	0.716
		70	147				3	4				0.279			2.55		0.178	0.446	0.966	0.895
	Early epiBL treatment (BR1)		116	148	324			3	4	5			0.681	2.534	5.29			0.245	0.5978	1.1695
			127	226	196			3	4	6			0.801	2.955	1.759			0.2331	0.6244	0.6252
			117	260	382			3	4	5			0.673	2.778	7.209			0.3338	0.6393	1.7588
			132	219	221			3	4	6			0.919	2.264	1.708			0.3535	0.6578	0.627
			98	230	327			3	4	5			0.495	3.968	4.85			0.2712	0.5647	1.1655
			102	171	205			3	4	6			0.403	1.887	1.781			0.2795	0.4975	0.6507
			117	211	366			4	4	5			0.927	1.8	6.273			0.395	0.4935	1.2061
			142	212	251			4	4	5			1.127	2.237	2.129			0.4584	0.5449	0.6977
			136	186	244			3	4	5			0.768	3.17	4.786			0.365	0.8	1.255
			130	219	247			3	4	6			0.878	2.584	4.984			0.468	0.886	1.464
			142	244	298			3	4	5			1.069	3.048	3.724			0.455	0.787	1.692
			145	215	221			3	4	5			1.137	1.897	2.573			0.464	0.719	1.224
			158	175	210			4	4	5			1.48	3.263	2.768			0.589	0.662	0.834
			155	218	203			3		5			1.097	1.682	3.267			0.457	0.943	0.868
			169	175	201			3		5			1.275	2.365	3.368			0.563	0.795	1.022
			167	185	208			4					1.678						0.966	1.334
	Late epiBL treatment (BR2)				262					5					3.078					0.6815
					211					5					1.58					0.5971
					243					6					4.485					1.0688
					395					5					1.932					0.691
					196					6					7.014					0.4662
					210					5					1.36					0.5851
					213					6					1.939					1.3192
					210					5					3.177					0.852
					224					5					3.576					1.125
					227					6					5.265					1.68
					227					5					3.427					0.938
					213					5					3.451					0.853
					231					5					3.313					0.968
					183										2.508					0.675
															2.587					1.031
Stressed	Control (C)			196	194				4	4				2.065	2.583				0.6459	0.845
				188	141				4	4				1.918	0.754				0.5873	0.502
				194	185				4	4				2.374	2.421				0.5812	0.973
				181	231				4	4				1.737	3.277				0.6012	0.744
				198	167				4	4				3.032	1.303				0.777	0.787
				184	182				4	4				1.717	2.37				0.516	0.777
				162	207				4	4				0.928	2.303				0.5454	0.52
				169	227				4	4				1.824	2.682				0.4075	0.748
				169	146				4	4				1.563	1.955				0.742	1.108
				169	129				4	4				1.773	1.274				0.614	0.796
				187	151				4	4				2.21	2.189				0.632	0.713
				179	149				4	4				2.292	2.752				0.787	0.839
				172	165				4	4				1.863	2.012				0.644	0.691
				145	122				4	4				1.32	1.246				0.705
				165	139				4	4				1.362	2.081				0.556
					128				4						1.282				0.677
	Early epiBL treatment (BR1)			192	172				4	4				2.048	1.15				0.6157	0.6753
				177	207				4	4				1.588	3.056				0.5068	0.703
				182	185				4	4				2.121	0.833				0.5602	0.5255
				195	202				4	4				2.091	3.283				0.3134	0.407
				126	211				4	4				3.279	3.205				0.4682	0.687
				186	133				4	4				2.432	0.579				0.6045	0.6429
				149	192				4	4				1.804	1.844				0.5572	0.944
				192	187				4	4				1.922	1.745				0.7736	0.678
				156	178				4	4				2.193	2.652				0.586	0.701
				178	177				4	4				1.976	2.686				0.632	0.776
				145	151				4	4				1.696	1.526				0.899	0.763
				175	165				4	4				1.379	2.05				0.746	0.672
				150	185				4	4				1.819	1.044				0.794
				140	180				4	4				1.699	1.74				0.644
				174	150				4	4					1.8				0.836
				149	136				4	4					1.527				0.718
	Late epiBL treatment (BR2)				196					4					3.075					0.8466
					149					4					1.037					0.5233
					173					4					1.079					0.5657
					184					4					1.302					0.636
					207					4					3.09					0.8391
					132					4					0.835					0.3987
					126					4					0.48					0.2515
					201					4					2.294					0.8072
					178					4					2.752					0.971
					151					4					2.195					0.932
					135					4					1.705					0.546
					169					4					2.625					0.961
					145					4					1.812					0.742
					148					4					1.539					0.673
					138										1.393					0.618
					136										1.208					0.657
The data are presented here without the outliers (the outliers were detected using Tukey´s fences, i.e., values below Q1-1.5 IQR or above Q3+1.5 IQR, where IQR is the interquartile range)

## Sheet: Gas exchange
The 3rd leaf		Transpiration rate (mmol H2O m-2 s-1)					Stomatal conductance (mol m-2 s-1)					Net photosynthetic rate (mmol CO2 m-2 s-1)					The 4th leaf		Transpiration rate (mmol H2O m-2 s-1)					Stomatal conductance (mol m-2 s-1)					Net photosynthetic rate (mmol CO2 m-2 s-1)
Watering	epiBL treatment	Timepoint 1	Timepoint 2	Timepoint 3	Timepoint 4		Timepoint 1	Timepoint 2	Timepoint 3	Timepoint 4		Timepoint 1	Timepoint 2	Timepoint 3	Timepoint 4		Watering	epiBL treatment	Timepoint 1	Timepoint 2	Timepoint 3	Timepoint 4		Timepoint 1	Timepoint 2	Timepoint 3	Timepoint 4		Timepoint 1	Timepoint 2	Timepoint 3	Timepoint 4
Non-stressed	Control (C)	2.58	2.246	1.59	1.89		0.07	0.11	0.13	0.1		20.64	25.23	22.68	18.134		Non-stressed	Control (C)	1.29	1.32	1.39	1.86		0.07	0.08	0.08	0.1		18.14	18.88	17.57	20.22
		2.52	2.22	1.61	1.95		0.11	0.1	0.13	0.03		21.887	22.013	20.159	16.11				1.44	1.6	1.98	2.65		0.09	0.1	0.09	0.1		19.7	22.375	17.45	21.4
		2.74	2.98	1.32	1.69		0.12	0.11	0.1	0.11		20.21	27.28	21.072	19.4				1.28	2.03	2.31	2.59		0.08	0.1	0.14	0.12		17.033	21.3	24.34	22.712
		2.51	2.032	2.49	2.29		0.1	0.101	0.15	0.11		20.62	20.31	20.09	16.84				1.3	2.12	2.68	1.3		0.08	0.14	0.08	0.08		16.494	25.36	18.375	17.71
		3.01	2.94	2.09	2.11		0.11	0.13	0.11	0.09			24.21	22.44	17.566				1.41	2.4	1.42	1.94		0.09	0.13	0.08	0.11		18.421	25.02	19.1	20.66
		2.76	3.58	3.41			0.08	0.13	0.13	0.11			23.69						1.64		2.32	2.16		0.11		0.13	0.13		20.84		24.34	22.94
	Early epiBL treatment (BR1)		2.56	1.74	2.01			0.11	0.16	0.1			23.17	22.45	19.43			Early epiBL treatment (BR1)		1.49	1.47	1.81			0.09	0.08	0.1			20.975	18.12	18.59
			2.53	1.43	2.29			0.1	0.13	0.07			21.38	19.34	14.01					2.03	1.26	2.93			0.13	0.04	0.11			24.26	24.26	21.82
			2.6	1.6	1.78			0.09	0.13	0.09			22.951	19.237	14.11					2.13	2.07	2.18			0.09	0.13	0.1			20.36	22.118	19.69
			2.38	2.51	1.76			0.11	0.13	0.12			19.45	20.94	18.15					2.12	3	1.44			0.14	0.11	0.1			25.36	20.71	19.18
			2.97	2.08	3.19			0.16	0.12	0.13			29.82	21.34	22.349					2.29	1.54	2.19			0.14	0.1	0.1			25.64	23.22	19.7
					2.38			0.1	0.15	0.11			19.37		18.35						2.68	2.04			0.14	0.11	0.13			25.02		22.83
	Late epiBL treatment (BR2)				2.58					0.13					23.179			Late epiBL treatment (BR2)				2.2				0.08	0.13				17.738	22.84
					2.82					0.09					18.26							2.53				0.02	0.08				4.343	18.22
					2.18					0.12					18.69							2.35				0.06	0.16				15.27	24.83
					2.28					0.14					21.63							1.35				0.05	0.1				12.16	16.871
					2.49					0.09					15.079							2.84				0.07	0.12				16.7	22.28
					3.27					0.14					23.45							1.7				0.03	0.11				7.5	20.32
Stressed	Control (C)			1.36	0.74				0.11	0.03				17.145	5.165		Stressed	Control (C)			1.48	0.89				0.08	0.04				18.35	8.05
				1.32	0.72				0.11	0.04				16.922	7.653						1.18	1.05				0.01	0.05				3.828	10.71
				1.91	0.6				0.15	0.02				22.906	7.388						1.55	0.67				0.06	0.02				16.28	3.062
				1.6	0.79				0.06	0.01				10.619	7.619						1.22	1.18				0.07	0.08				15.75	12.95
				1.65	0.75				0.1	0.04				21.35							1.21	0.38				0.08	0.02				17.32	3.07
				1.6					0.05	0.04				12.162								1.34				0.01	0.04				2.665	9.539
	Early epiBL treatment (BR1)			1.52	0.46				0.13	0.01				19.059	1.405			Early epiBL treatment (BR1)			1.76	1.15					0.04					10.27
				1.1	0.53				0.09	0.03				11.954	4.455						0.35	1.27					0.07					15.27
				1.9	0.61				0.12	0.02				19.69	3.049						1.2	0.64					0.02					3.285
				1.34	0.31				0.05	0.01				9.465	0.829						1.83	1.1					0.07					10.42
				1.3	0.83				0.08	0.04				17.79	7.9						1.32	0.71					0.03					7.837
				2.01	0.74				0.08	0.04				18.287	6.685						0.58	1.49					0.06					12.76
	Late epiBL treatment (BR2)				0.62					0.02					2.503			Late epiBL treatment (BR2)				0.61					0.02					4.09
					0.66					0.03					5.802							1.06					0.06					12.929
					0.47					0.02					2.005							1.46					0.05					11.15
					0.76					0.02					4.941							0.97					0.05					9.896
					0.22					0.01					8.017							1.02					0.06					12.35
					0.84					0.04												0.81					0.03					6.619
The data are presented here without the outliers (the outliers were detected using Tukey´s fences, i.e., values below Q1-1.5 IQR or above Q3+1.5 IQR, where IQR is the interquartile range)																	The data are presented here without the outliers (the outliers were detected using Tukey´s fences, i.e., values below Q1-1.5 IQR or above Q3+1.5 IQR, where IQR is the interquartile range)

## Sheet: Photosynthetic pigments
The 3rd leaf		Chlorophyll a content (g kg-1 leaf dry mass)					Chlorophyll b content (g kg-1 leaf dry mass)					Total carotenoids content (g kg-1 leaf dry mass)					The 4th leaf		Chlorophyll a content (g kg-1 leaf dry mass)					Chlorophyll b content (g kg-1 leaf dry mass)					Total carotenoids content (g kg-1 leaf dry mass)
Watering	epiBL treatment	Timepoint 1	Timepoint 2	Timepoint 3	Timepoint 4		Timepoint 1	Timepoint 2	Timepoint 3	Timepoint 4		Timepoint 1	Timepoint 2	Timepoint 3	Timepoint 4		Watering	epiBL treatment	Timepoint 1	Timepoint 2	Timepoint 3	Timepoint 4		Timepoint 1	Timepoint 2	Timepoint 3	Timepoint 4		Timepoint 1	Timepoint 2	Timepoint 3	Timepoint 4
Non-stressed	Control (C)	16.987	17.58	18.094	17.964		4.487	4.172	4.788	5.126		3.1	3.513	3.55	3.285		Non-stressed	Control (C)	12.102	14.572	15.954	15.43		3.007	4.127	4.441	3.926		2.41	2.504	2.771	2.685
		18.588	16.754	18.63	14.901		4.638	4.034	5.265	4.054		3.417	3.214	3.341	3.138				12.192	14.644	15.935	16.194		3.014	4.059	5.061	4.258		2.568	2.639	2.954	2.755
		18.191	17.015	16.713	16.956		4.67	4.222	4.669	4.709		3.387	3.38	3.015	3.013				12.111	15.383	17.499	16.365		2.92	4.375	4.551	4.724		2.487	2.667	2.662	2.963
		17.3	16.459	18.259	15.106		4.411	3.885	5.084	4.039		3.25	3.216	3.381	2.99				12.56	14.369	15.222	17.678		2.521	4.052	4.865	4.709		2.4	2.607	2.934	3.043
		17.387	16.657	18.671	16.763		4.441	4.481	5.059	4.644		3.103	3.048	3.284	3.028				14.991	14.537	15.616	16.556		3.059	3.657	4.439	5.02		2.598	2.473	2.596	3.282
		17.977	17.284	16.523	15.001		4.702	4.346	4.936	3.892		3.158	3.053	3.396	2.927				14.369	14.703	15.664	16.551		3.219	3.867	4.728	4.733		2.691	2.698	2.783	3.066
		17.223	17.668	18.996	17.112		4.416	4.746	5.034	4.73		3.081	3.171	3.391	3.132				12.308		15.349	15.63		3.09	4.317	4.24	4.522		2.852	2.589	2.829	3.09
		15.877		17.011	17.243		4.112	5.486	4.457	4.616		2.97	3.753	2.978	3.187										3.373	4.209	4.434		2.483		2.679	2.848
	Early epiBL treatment (BR1)		17.625	17.558	15.448			4.235	5.063	4.651			3.346	3.046	2.989			Early epiBL treatment (BR1)		14.326	16.121	14.967			3.978	4.458	4.086			2.56	2.79	2.841
			17.639	18.479	16.317			4.287	5.167	4.606			3.415	3.301	2.696					15.345	15.807	14.854			4.382	4.485	4.13			2.65	2.849	2.804
			16.588	18.372	16.404			3.92	5.355	4.414			3.07	3.275	2.915					14.125	12.945	17.15			3.942	3.893	4.864			2.616	2.596	2.966
			18.464	18.069	16.42			4.433	5.116	4.534			3.533	3.326	3.217					14.095	14.253	15.049			4.222	4.34	4.297			2.548	2.636	2.798
			17.022	18.053	12.319			4.684	4.832	3.173			3.058	3.232	2.92					15.436	15.417	15.959			3.8	4.44	4.704			2.768	2.869	2.932
			15.741	17.597	17.372			4.228	4.103	4.837			2.905	2.815	2.603					13.969	17.231	15.793			4.217	4.894	4.63			2.984	2.732	2.776
			20.094	15.822	16.211			5.326	4.447	4.32			3.71	3.202	3.187					16.096	14.951	15.641			3.981	4.018	4.493			2.898	2.774	3.06
			19.439					5.278	4.108				3.725	2.797	3.009					15.525	15.384	15.234			3.917	4.181	4.538			2.791		2.791
	Late epiBL treatment (BR2)				16.869					4.702					3.147			Late epiBL treatment (BR2)				15.654					4.544					2.714
					16.26					4.606					2.841							15.073					4.144					2.706
					15.61					4.25					3.038							16.748					4.857					2.621
					17.471					4.931					3.102							14.92					4.324					2.753
					16.594					4.453					3.155							15.135					4.31					2.678
					14.853					4.115					3.634							15.018					4.369					2.746
					14.753										2.912							16.129					4.538
																											3.869
Stressed	Control (C)			16.995	11.755				4.882	3.468				3.01	2.731		Stressed	Control (C)			17.159	9.124				4.898	2.64				2.938	2.149
				15.801	12.266				4.44	1.48				2.88	2.808						16.449	9.917				4.59	2.876				2.962	2.296
				16.131	10.706				4.594	3.508				2.932	2.594						14.665	9.884				4.103	2.892				2.566	2.342
				15.221	10.472				4.206	3.17				2.826	2.414						14.359	11.248				4.108	3.305				2.513	2.225
				16.923	11.018				4.521	2.879				3.014	2.44						13.939	12.217				4.389	3.586				2.585	2.335
				14.671	10.457				4.228	1.721				2.932	2.391						15.635	9.217				4.167	2.685				2.573	2.148
				17.385					4.635	3.297				3.094	2.261						14.34	10.67				3.895	3.257				2.571	2.511
				14.617					3.81	3.146				2.652							14.728	8.477				4.003	2.495				2.721
	Early epiBL treatment (BR1)			16.826	3.875				4.832	1.063				2.98	2.907			Early epiBL treatment (BR1)			14.531	10.383				4.099	2.99				2.553	2.307
				16.062	11.136				4.399	3.376				2.975	2.575						16.627	8.979				4.251	2.585				2.839	2.15
				15.225	5.531				4.437	1.512				2.822	2.489						12.97	11.216				4.048	3.21				2.378	2.17
				16.604	11.313				4.76	3.346				3.069	2.57						15.173	9.993				4.121	2.959				2.746	2.15
				15.782	8.578				1.675	2.46				3.117	2.23						13.542	12.041				4.224	3.664				2.841	2.043
				16.951	1.576				4.857	0.485				2.712	1.961						14.288	11.037				3.871	3.268				2.413	2.388
				14.992	11.966				3.804	3.497				2.836	2.611						15.237	12.595					3.597				2.699	2.426
				15.779	9.645				4.182	2.967					2.202						13.922										2.561	2.511
	Late epiBL treatment (BR2)				10.953					3.228					2.536			Late epiBL treatment (BR2)				9.098					2.639					2.172
					4.306					1.287					2.022							13.332					3.855					3.277
					1.877					0.598					1.856							12.538					3.756					2.485
					7.686					2.315					2.644							12.101					3.544					2.424
					12.348					3.558					2.82							11.136					3.411					2.874
					1.878					0.56					1.691							9.702					2.897					2.312
					2.589					0.909					2.372							11.913					3.582					2.246
					11.9					3.657					2.528																	2.414
The data are presented here without the outliers (the outliers were detected using Tukey´s fences, i.e., values below Q1-1.5 IQR or above Q3+1.5 IQR, where IQR is the interquartile range)																	The data are presented here without the outliers (the outliers were detected using Tukey´s fences, i.e., values below Q1-1.5 IQR or above Q3+1.5 IQR, where IQR is the interquartile range)

## Sheet: OJIP curves
The 3rd leaf	Chlorophyll fluorescence values
Watering	Non-stressed
epiBL treatment	Control (C)																																Early epiBL treatment (BR1)
Time (ms)	Timepoint 1								Timepoint 2								Timepoint 3								Timepoint 4								Timepoint 2								Timepoint 3								Timepoint 4
11	0	0	0	0	0	0	0	0	0	0	0	0	0	0	0	0	0	0	0	0	0	0	0	0	0	0	0	0	0	0	0	0	0	0	0	0	0	0	0	0	0	0	0	0	0	0	0	0	0
21	8241	8452.5	7932.5	8257	9363	9054	7672	8793.5	7802	7948.5	7639.5	7997.5	9768	9281.5	7997	8322	9021	9037.5	8468.5	8794	9053.5	9184	8891	8111	8663.5	9395	9427.5	10452	8078.5	9785.5	8062	8338.5	8354.5	8290	7900	7493	8810	8859	8241	7916	9037.5	8647.5	9216	8631.5	7964.5	9281.5	7932	8826	9899
31	8582	8875	8273.5	8631	9882.5	9509	8030	9216.5	8160	8371.5	7997.5	8354.5	10048	9753	8371	8728.5	9460	9558	8907.5	9265	9525	9671.5	9378.5	8468.5	9135.5	9866.5	9899.5	11053.5	8469	10289	8452	8696.5	8777	8777	8290	7851	9265	9330.5	8664	8241	9492.5	9070	9687.5	9054	8322	9753	8354.5	9183.5	10387
41	8956.5	9362.5	8631	9054	10419.5	10029	8403.5	9720	8582	8810	8387.5	8761.5	10368	10224.5	8794	9184	9948	10126.5	9362.5	9769	10045.5	10191.5	9883	8875	9606.5	10370.5	10419.5	11654.5	8891	10809.5	8908	9070	9265.5	9363	8696	8224.5	9769	9834	9135.5	8647.5	9996.5	9541.5	10192	9557.5	8745	10256.5	8793.5	9606.5	10955.5
51	9346.5	9850.5	9054	9509	11021	10549.5	8794	10224	9005	9313.5	8826	9200	10724	10744	9249	9671.5	10435.5	10728	9850.5	10321.5	10582	10760.5	10435.5	9313.5	10143	10907	10988	12288.5	9346.5	11345.5	9363	9444	9769	9948	9135	8663.5	10289	10371	9639	9054	10549.5	10062	10711.5	10045.5	9167.5	10793	9265	10029.5	11524.5
61	9769	10370.5	9444	9964	11638.5	11102	9216	10761	9428	9801.5	9249	9655	11044	11248	9704	10159	10939.5	11346	10386.5	10890.5	11134.5	11313	11021	9785.5	10696	11443.5	11541	12955	9818	11882	9850	9801.5	10289.5	10566	9590	9086.5	10825.5	10923	10143	9460	11134.5	10598	11281	10565.5	9606.5	11313	9736.5	10435.5	12142.5
71	10191.5	10890.5	9834	10403	12256	11687	9639	11248	9883	10273	9671.5	10078	11444	11768.5	10175.5	10663	11475.5	11963.5	10890.5	11459.5	11671	11866	11606	10224.5	11248.5	11963.5	12110	13589	10305.5	12402.5	10338	10175.5	10809.5	11151	10029	9509	11345.5	11475.5	10679.5	9899	11719.5	11151	11850	11102	10061.5	11850	10240.5	10874.5	12760
81	10598	11411	10256.5	10858	12890	12256.5	10078	11801	10305	10809	10110	10533	11804	12239.5	10663	11150.5	11979.5	12565	11427	12012.5	12207.5	12418.5	12158.5	10695.5	11801	12467.5	12646.5	14207	10793	12923	10826	10533	11329.5	11736	10500.5	9948	11882.5	11996	11183.5	10322	12288.5	11703.5	12418.5	11622.5	10517	12353.5	10711.5	11280.5	13361.5
91	11004.5	11914.5	10630.5	11297	13508	12808.5	10500.5	12289	10728	11281	10517	10972	12120	12727.5	11102	11638.5	12467.5	13166.5	11947	12581	12744	12923	12711.5	11150.5	12337.5	12955.5	13166.5	14808	11265	13394	11281	10858	11833.5	12289	10939.5	10370.5	12402.5	12532.5	11720	10760.5	12858	12256	12971.5	12110	10972	12841.5	11199.5	11687	13946.5
101	11427	12386	11037	11719.5	14093	13361.5	10890.5	12792.5	11183	11752	10907	11394.5	12520	13182.5	11557.5	12109.5	12939	13735.5	12435	13101.5	13215.5	13442.5	13280	11606	12874	13410.5	13654	15377.5	11719.5	13849	11736	11200	12305	12809	11362	10809.5	12890	13020	12223.5	11150.5	13394	12776.5	13508	12614	11395	13312.5	11671	12061	14515.5
111	11817.5	12841.5	11394.5	12110	14645.5	13881.5	11313.5	13248	11573	12207.5	11297	11801	12880	13605.5	12028.5	12565	13394	14288	12923	13621.5	13703	13914.5	13784	12044.5	13361.5	13849	14125.5	15913.5	12158.5	14272	12191	11508.5	12760	13297	11784.5	11183	13345.5	13508	12711	11557	13930.5	13313	14011.5	13069	11833.5	13768	12110	12402.5	15068.5
121	12207.5	13296.5	11768.5	12500	15182.5	14401.5	11703.5	13703	11931	12646	11670.5	12191	13240	14011.5	12451.5	13004	13800.5	14808	13394	14093	14141.5	14353	14288	12451	13816.5	14272	14580.5	16401	12581	14662	12614	11784.5	13215	13752	12175	11573.5	13800.5	13946.5	13166.5	11947.5	14434.5	13800.5	14515.5	13524	12256	14158	12532.5	12760	15588.5
131	12581.5	13703	12110	12857.5	15702	14906	12077.5	14109	12289	13053	12028.5	12565	13556	14402	12857.5	13410.5	14223	15296	13833	14548	14564.5	14775.5	14743.5	12873.5	14272	14646	14987	16856.5	12987.5	15052	13004	12077	13637.5	14174	12565	11963.5	14223	14385.5	13621.5	12305	14922	14272	14987	13930.5	12630.5	14548	12955	13085.5	16076.5
141	12938.5	14109	12435	13231	16190	15345	12435	14515.5	12646	13442.5	12353.5	12906.5	13916	14759.5	13248	13800	14596.5	15751	14239.5	14987	14954.5	15165.5	15182	13247.5	14694.5	15019.5	15377.5	17311.5	13394	15410	13394	12321	14028	14597	12922.5	12305	14613	14792	14044	12662.5	15377	14727	15442	14321	13020.5	14922	13329	13394	16547.5
151	13264	14499.5	12776.5	13540.5	16645	15783.5	12776.5	14889.5	12971	13800.5	12678.5	13248	14236	15100.5	13637.5	14190.5	14954.5	16173.5	14629.5	15393.5	15312.5	15556	15637	13622	15101	15360.5	15751	17734	13751.5	15718.5	13752	12565.5	14385.5	14987	13264	12630	14987	15182.5	14451	13004	15816	15149.5	15865	14678.5	13377.5	15247.5	13702.5	13703	16986.5
161	13605.5	14841	13085	13881.5	17067.5	16206	13117.5	15263.5	13297	14174	12987.5	13573	14556	15426	13995.5	14532	15296	16596.5	15019.5	15783.5	15653.5	15897.5	16011	13979	15491	15686.5	16092.5	18124.5	14109	16043.5	14142	12776.5	14743	15312	13589	12955	15328.5	15540	14824.5	13329	16222.5	15572	16271.5	15035.5	13702.5	15588.5	14044.5	13963	17409.5
171	13914.5	15182.5	13362	14174	17474	16580	13426.5	15588.5	13589	14499.5	13280	13882	14872	15718.5	14337	14857	15637	16954	15377	16157.5	15978.5	16238.5	16401.5	14304	15848.5	15962.5	16417.5	18482	14467	16320	14467	13004	15084.5	15670	13898	13264	15670	15897.5	15198.5	13637.5	16612.5	15946.5	16645	15361	14044	15897	14402	14223.5	17783
181	14223	15507	13622	14467	17864.5	16954	13735	15913.5	13849	14792	13573	14174.5	15152	16011.5	14662	15198	15930	17344	15718.5	16499	16287.5	16563.5	16759	14629.5	16206	16255	16710.5	18823	14759.5	16580	14759	13215	15393.5	15962	14190.5	13540.5	15995	16222.5	15523.5	13930.5	16970	16320	17003	15702.5	14369.5	16173.5	14727	14467	18156.5
191	14483	15816	13914	14743.5	18238.5	17311.5	14028	16206	14142	15117	13849	14450.5	15432	16303.5	14987	15507.5	16239	17685.5	16059.5	16824	16580	16840	17116.5	14954.5	16515	16515	17002.5	19148.5	15084.5	16840	15085	13410.5	15702.5	16288	14467	13816.5	16288	16531	15865	14206.5	17328	16694	17344	15995	14646	16450.5	15035.5	14710.5	18514.5
201	14776	16108.5	14174	15019.5	18563	17652.5	14320.5	16499	14402	15393.5	14109	14727	15712	16563.5	15263	15800	16515.5	17994.5	16385	17133	16840	17133	17441.5	15247	16840	16791	17279	19441.5	15393.5	17067.5	15377	13605.5	15978.5	16548	14727	14093	16580	16824	16173.5	14467	17669	17019	17669	16271.5	14938	16710.5	15312	14922	18839.5
211	15020	16385	14418	15263.5	18904.5	17978	14564.5	16775.5	14629	15670	14337	14987	15988	16824	15556.5	16076	16775.5	18336	16661.5	17441.5	17100.5	17409	17750.5	15540	17116.5	17019	17539.5	19750	15669.5	17312	15670	13767.5	16255	16808	14987	14336.5	16840	17116.5	16466	14743.5	17994	17344	17962	16547.5	15214.5	16970	15588.5	15133	19148.5
221	15280	16661.5	14645.5	15507	19197	18271	14841	17051.5	14890	15913.5	14580.5	15231	16228	17051.5	15832.5	16336.5	17035	18612	16937.5	17734	17360.5	17669	18043.5	15783.5	17393	17247	17783	20026.5	15946	17523	15930	13914	16515	17068	15247	14564	17116.5	17360.5	16742.5	14970.5	18270.5	17669	18271	16808	15474.5	17181.5	15849	15344.5	19441
231	15507	16905	14873.5	15751	19506	18547	15084.5	17295	15085	16157.5	14808.5	15458.5	16468	17279.5	16109	16596.5	17263	18888.5	17214	17994.5	17588	17913	18319.5	16043.5	17685.5	17458	18043	20286.5	16190	17734	16157	14093	16775	17328	15475	14792	17360	17637	17002.5	15231	18563.5	17945.5	18531	17068	15735	17409	16108.5	15539.5	19717.5
241	15751	17165	15085	15962.5	19799	18823.5	15312	17555	15312	16401.5	15036	15686	16708	17490.5	16368.5	16856.5	17506.5	19164.5	17490	18254.5	17815.5	18156.5	18596	16303.5	17929	17669	18254.5	20530	16450	17929	16418	14223	17019	17555	15702	15020	17604	17880.5	17263	15442.5	18839.5	18222	18807	17295.5	15978.5	17620.5	16352.5	15719	19977.5
251	15978.5	17409	15296	16174	20058.5	19100	15540	17799.5	15540	16645	15231	15897	16908	17718	16612.5	17067.5	17734	19424.5	17734	18514.5	18027	18384.5	18856	16531.5	18173	17880.5	18465.5	20774	16694	18108	16645	14369.5	17230.5	17751	15913.5	15231	17832	18124.5	17507	15653.5	19099.5	18498.5	19050.5	17539	16222.5	17832	16596.5	15897.5	20238
261	16190	17636.5	15491	16385	20319	19344	15767.5	18010.5	15735	16840.5	15426	16109	17148	17913	16840	17311.5	17945.5	19668.5	17978.5	18742	18238	18579.5	19116	16775.5	18400.5	18059.5	18677	20985	16921.5	18287	16873	14516	17458	17978	16125	15426	18043	18352	17734	15864.5	19359.5	18775	19295	17750.5	16450	18027	16807.5	16076.5	20465.5
271	16401.5	17848	15670	16580	20563	19587.5	15979	18222	15930	17051.5	15637.5	16320	17344	18092	17067.5	17523	18140.5	19896.5	18173.5	18969.5	18433.5	18807.5	19343.5	16986.5	18628.5	18221.5	18856	21196.5	17132.5	18449.5	17068	14646	17636.5	18173	16336.5	15621	18254.5	18547	17978	16060	19587.5	19018.5	19506	17962	16645	18222	17035	16222.5	20693
281	16596.5	18043	15881	16775.5	20822.5	19815	16174	18417	16092	17247	15832.5	16498.5	17544	18271	17295.5	17718	18352	20123.5	18417	19197	18628.5	19002.5	19571.5	17197.5	18856	18400.5	19051	21408	17344	18612	17295	14775.5	17864.5	18368	16515	15800	18466	18742	18173	16255	19831	19278.5	19750	18157	16872.5	18401	17247	16401	20920
291	16775.5	18271	16060	16954	21034	20058.5	16385	18628	16288	17442	16011	16694	17784	18466	17507	17929	18531	20335	18612	19392.5	18791	19181	19815	17409	19051	18579.5	19230	21587	17539.5	18775	17523	14905.5	18059	18563	16694	15978.5	18644.5	18970	18400.5	16450	20042.5	19506	19945	18352	17068	18563.5	17442	16515	21131.5
301	16970.5	18465.5	16238.5	17149	21261.5	20270	16563.5	18839.5	16483	17637	16206.5	16872.5	17944	18644.5	17702	18124.5	18693	20546.5	18807	19604	18986	19360	20026	17604	19246	18726	19408.5	21782	17750.5	18921	17685	15019.5	18238	18726	16873	16157.5	18855.5	19148.5	18596	16629	20254	19733.5	20156.5	18530.5	17263	18725.5	17637	16677.5	21327
311	17132.5	18644.5	16385	17295	21473	20481	16758.5	19002	16645	17815.5	16369	17051.5	18144	18791	17896.5	18319.5	18888.5	20758	19002	19815	19132.5	19555	20221	17799	19441	18872.5	19587	21944.5	17946	19067.5	17881	15117	18433.5	18888	17051.5	16336.5	19018.5	19343.5	18774.5	16807.5	20465	19929	20351.5	18725.5	17442	18904.5	17815.5	16807.5	21522
321	17311.5	18823.5	16564	17474.5	21684.5	20676.5	16938	19181	16808	17994.5	16531.5	17230	18304	18953.5	18108	18498.5	19034.5	20953	19197	19993.5	19295	19717	20400	17994	19619.5	19018.5	19750	22123.5	18124.5	19197	18076	15247	18612.5	19051	17230	16482.5	19213.5	19522.5	18969.5	16954	20660	20140	20546.5	18888.5	17653	19051	18010.5	16937.5	21684.5
331	17474	19002	16710	17636.5	21879.5	20855.5	17100	19376.5	16970	18156.5	16694	17393	18504	19100	18287	18677	19213.5	21115.5	19392.5	20172.5	19441	19880	20595	18173	19766	19148.5	19912.5	22302	18303	19327	18238	15361	18758.5	19214	17393	16645	19376.5	19685	19148.5	17133	20855	20351.5	20709	19067	17815.5	19181	18173	17067.5	21863
341	17620.5	19164.5	16873	17783	22074.5	21050.5	17263	19522.5	17133	18303.5	16856.5	17539.5	18700	19262	18465.5	18839.5	19376.5	21310.5	19571.5	20351	19603.5	20043	20774	18336	19961.5	19294.5	20058.5	22448	18465.5	19457.5	18401	15458.5	18921	19376	17555	16807.5	19538.5	19863.5	19327	17295	21034	20546.5	20887.5	19213.5	17994.5	19343.5	18335.5	17198	22026
351	17783	19327.5	17019	17945.5	22269.5	21229.5	17425.5	19701	17263	18433.5	16986.5	17701.5	18820	19408.5	18628.5	19002.5	19522.5	21489.5	19733.5	20514	19733.5	20189	20953	18498	20124	19424.5	20205	22594.5	18628.5	19571	18563	15556	19100	19506	17685	16921.5	19701.5	20026.5	19489.5	17442	21213	20725.5	21050.5	19360	18156.5	19457.5	18498.5	17312	22188
361	17929	19506	17149	18092	22432	21408	17572	19847.5	17425	18595.5	17149	17864	18980	19555	18791	19164.5	19669	21635.5	19896.5	20692.5	19880	20351.5	21131.5	18661	20286.5	19538.5	20335	22740.5	18790.5	19701	18726	15653.5	19246	19636	17832	17068	19847.5	20156.5	19669	17604.5	21391.5	20904	21213	19522	18319.5	19603.5	18661	17409	22318
371	18076	19669	17295	18222	22594.5	21570.5	17734	20010	17555	18758.5	17295.5	18010.5	19180	19685	18986	19311	19799	21798	20058.5	20839	20026	20481.5	21294.5	18823	20416.5	19652	20481.5	22887.5	18953.5	19798.5	18856	15735	19392.5	19799	17978	17230.5	19993.5	20319	19798.5	17734.5	21538	21066.5	21375.5	19652	18482	19750	18807.5	17555.5	22481
381	18222	19799	17425	18368	22757	21733	17880.5	20140	17685	18888.5	17425.5	18140.5	19300	19831.5	19116	19457.5	19945	21961	20205	21001.5	20140	20611.5	21440.5	18986	20563	19766	20611.5	23034	19083.5	19912.5	19018	15832.5	19522.5	19929	18141	17344	20140	20465	19961.5	17880.5	21717	21261.5	21522	19815	18612	19863.5	18953.5	17636.5	22611
391	18352	19945	17555	18482	22936	21895.5	18010.5	20286.5	17848	19018.5	17571.5	18287	19460	19928.5	19278.5	19604	20091	22091	20351	21148	20270.5	20741.5	21603	19132.5	20709	19880	20741.5	23147.5	19246	20010	19181	15897.5	19668.5	20026	18271	17458	20270	20611.5	20107.5	18010.5	21863	21424	21668	19945	18791	19977.5	19099.5	17750.5	22741
401	18482	20091	17702	18628.5	23098.5	22058	18173	20432.5	17978	19148.5	17702	18417	19580	20058.5	19425	19750	20205	22253	20481	21278	20384	20871.5	21765.5	19262.5	20839	19993.5	20871.5	23261.5	19376	20124	19279	15995	19798.5	20189	18401	17604.5	20432.5	20758	20237.5	18140.5	22026	21570.5	21798	20075	18937.5	20091	19230	17848	22871
411	18612	20221	17799.5	18742	23245	22204.5	18303.5	20562.5	18108	19262.5	17832	18563	19740	20188.5	19571	19880	20318.5	22383	20627.5	21424	20498	21001.5	21895.5	19408.5	20985.5	20108	20985	23391.5	19522.5	20205.5	19409	16076.5	19912.5	20286	18514.5	17718	20546	20871.5	20367.5	18270.5	22172	21717	21944.5	20189	19067.5	20221	19360	17945.5	22984.5
421	18742	20351	17929.5	18856	23391	22334.5	18417	20693	18206	19392	17945.5	18677	19860	20302.5	19701.5	20010	20448.5	22513	20758	21554	20628	21115.5	22042	19538.5	21099	20205	21099	23505	19652.5	20302.5	19539	16173.5	20058.5	20416	18661	17848	20660	21001.5	20514	18401	22302	21879.5	22074.5	20335	19197.5	20335	19490	18026.5	23098.5
431	18872	20481	18027	18970	23521	22497	18547	20823	18336	19506	18075.5	18807.5	19976	20416.5	19847.5	20140	20578.5	22660	20904	21700.5	20725.5	21229	22155.5	19685	21229	20303	21197	23619	19782.5	20400.5	19669	16238.5	20189	20514	18758	17945.5	20774	21131.5	20627.5	18514.5	22448	22026	22188	20449	19311	20432.5	19636	18140.5	23229
441	18969.5	20611.5	18157	19083.5	23667.5	22627	18677	20936.5	18433	19620	18189.5	18904.5	20096	20530.5	19977.5	20253.5	20676.5	22773.5	21034	21814.5	20839	21342.5	22302	19798.5	21342.5	20368	21310.5	23732.5	19896	20481.5	19799	16303.5	20302.5	20611	18872	18075.5	20920.5	21262	20774	18628	22578	22172	22318	20546.5	19457	20530.5	19733.5	18222	23342.5
451	19099.5	20741.5	18254.5	19197.5	23797.5	22741	18807.5	21067	18563	19733.5	18303.5	19034.5	20256	20644	20124	20383.5	20790	22903.5	21148	21944.5	20936.5	21440.5	22432	19912.5	21440.5	20465	21424	23830	20010	20562.5	19929	16385	20416.5	20709	18986	18173	21034	21375.5	20871.5	18758.5	22708.5	22302	22432	20660	19587.5	20627.5	19847.5	18303.5	23440
461	19197.5	20839	18368.5	19278.5	23911.5	22903.5	18921	21164	18693	19847.5	18417	19148.5	20376	20741.5	20237.5	20498	20904	23017	21262	22058	21050	21570.5	22562	20042.5	21554.5	20546.5	21538	23943.5	20123.5	20660.5	20026	16466	20530.5	20807	19116	18271	21148	21489	21018	18856	22838.5	22432	22530	20774	19701.5	20741.5	19977.5	18400.5	23537.5
471	19294.5	20969	18482	19408.5	24057.5	23001	19018.5	21278	18791	19945	18530.5	19262	20496	20839	20368	20611.5	21002	23131	21392	22156	21148	21652	22660	20156	21668.5	20628	21619	24025	20237.5	20725.5	20156	16515	20644	20904	19214	18384.5	21245.5	21603	21115.5	18953.5	22968.5	22562	22660	20871.5	19831.5	20823	20075	18449.5	23651
481	19424.5	21067	18563	19506	24171.5	23114.5	19148.5	21392	18888	20042.5	18628.5	19360	20616	20936.5	20498	20709	21099	23228.5	21489	22269.5	21229	21765.5	22790	20286.5	21765.5	20709	21717	24106.5	20367.5	20806.5	20254	16596	20758	21002	19327.5	18465.5	21343	21717	21229	19067.5	23082.5	22659.5	22757.5	20969	19928.5	20920	20189	18547	23749
491	19506.5	21164	18660.5	19603.5	24285	23244.5	19246	21505.5	18986	20156.5	18742	19473.5	20736	21034	20579	20806.5	21197	23359	21587	22367	21327	21847	22903.5	20384	21879.5	20790	21798.5	24204	20448.5	20887.5	20351	16661	20855	21099	19441	18579.5	21456.5	21798.5	21326.5	19165	23196	22806	22854.5	21066.5	20042.5	21001.5	20303	18596	23830
501	19603.5	21278	18758.5	19701	24399	23359	19343.5	21586.5	19083	20254	18839.5	19571	20816	21131.5	20709	20904.5	21294.5	23440	21717	22481	21408	21928.5	23017	20497.5	21960.5	20871.5	21912	24301.5	20546.5	20952.5	20449	16710	20953	21197	19539	18661	21538	21912	21424.5	19246	23294	22920	22952	21180.5	20156	21083	20384	18677	23927.5
511	19717.5	21375.5	18839.5	19782.5	24513	23456	19457	21684.5	19181	20335	18937	19668.5	20936	21229.5	20839	21018	21375.5	23554	21782	22578.5	21489.5	22025.5	23115	20595.5	22058.5	20936.5	21977	24366.5	20660.5	21017.5	20546	16759	21034	21262	19620	18742.5	21651.5	22009.5	21521.5	19360	23407.5	23017.5	23066	21262	20254	21164	20481.5	18758.5	24009
521	19798.5	21489	18937	19864	24610.5	23570	19555	21798	19279	20433	19002	19766	21056	21310.5	20936.5	21115.5	21473	23635	21895.5	22676	21586.5	22123.5	23212	20692.5	22139.5	21018	22074.5	24464	20757.5	21082.5	20644	16840.5	21131.5	21359	19717.5	18823.5	21749.5	22090.5	21635.5	19441	23521	23147.5	23147	21359	20367.5	21245.5	20579	18823.5	24090
531	19896.5	21570.5	19034.5	19945	24724.5	23684	19652	21879.5	19376	20514	19116	19864	21136	21375.5	21034	21213	21554.5	23732.5	21993	22773.5	21635.5	22204.5	23310	20806.5	22253.5	21066.5	22139.5	24529	20855.5	21147.5	20742	16889	21229.5	21424	19815	18921	21846.5	22188.5	21717	19522	23619	23245	23228.5	21440.5	20465	21327	20660	18888.5	24171.5
541	19993.5	21668	19115.5	20042.5	24821.5	23765	19733.5	21977	19474	20627.5	19213.5	19961	21256	21456.5	21148	21294.5	21635.5	23830	22090.5	22854.5	21717	22285.5	23407	20904	22318.5	21148	22221	24610.5	20937	21212.5	20839	16937.5	21310.5	21522	19896	19002	21928	22269.5	21814	19619.5	23716	23342.5	23326.5	21505.5	20579	21392	20774	18969.5	24236.5
551	20075	21765.5	19181	20123.5	24919.5	23879	19815	22058	19539	20692.5	19295	20042.5	21332	21554.5	21229	21375.5	21733	23927.5	22172	22968.5	21798	22350.5	23505	20985	22399.5	21196.5	22286	24691.5	21034	21261.5	20937	17002.5	21408	21587	19977.5	19083.5	22009.5	22350.5	21895.5	19717.5	23814	23456	23407.5	21603	20660.5	21473	20871.5	19018.5	24317.5
561	20156.5	21863	19278.5	20205	25000.5	23960	19928.5	22123.5	19636	20774	19376.5	20124	21452	21619.5	21327	21489.5	21798	23992.5	22270	23050	21879.5	22432	23602.5	21083	22480.5	21261.5	22383	24740.5	21115.5	21326.5	21002	17051.5	21489	21652	20075	19164.5	22107	22448.5	21993	19782.5	23879	23554	23472.5	21668	20757.5	21538	20936.5	19067	24382.5
571	20237.5	21944.5	19360	20270	25098	24058	20010	22220.5	19701	20839	19457.5	20205.5	21572	21700.5	21424	21554.5	21879	24090	22367	23115	21944.5	22513.5	23667.5	21180.5	22562	21310	22448	24805.5	21197	21392	21099	17100.5	21570.5	21717	20140	19246	22172	22513.5	22058	19863.5	23976	23635	23570	21749.5	20822.5	21603	21034	19132	24480.5
581	20318.5	22025.5	19425	20351.5	25195.5	24139	20091.5	22318.5	19799	20920	19555	20302.5	21612	21765.5	21522	21635.5	21944	24155	22432	23212	22009.5	22578.5	23765	21262	22643.5	21375.5	22513	24870.5	21278	21440.5	21164	17165.5	21635.5	21782	20237.5	19327	22253	22610.5	22156	19928.5	24074	23749	23651	21814.5	20904	21668	21099	19181	24512.5
591	20400	22107	19490	20416.5	25276.5	24220	20188.5	22383.5	19896	21001.5	19620	20384	21732	21863.5	21603	21716.5	22025.5	24253	22530	23293.5	22074.5	22643.5	23830	21327	22708	21424.5	22594.5	24935.5	21359.5	21489	21229	17197.5	21733	21879	20318.5	19376	22351	22675.5	22221	20010	24155	23814	23732.5	21895.5	21002	21733	21196.5	19246	24594
601	20481.5	22188	19571	20497.5	25374.5	24318	20254	22448.5	19961	21066.5	19701	20449	21812	21928.5	21700.5	21781.5	22090.5	24301.5	22595	23358.5	22139.5	22708.5	23928	21424	22773	21489.5	22660	25000.5	21440.5	21554.5	21327	17246.5	21814.5	21944	20383.5	19441	22416	22741	22302	20091.5	24236.5	23927.5	23781	21944.5	21083	21798	21261.5	19294.5	24675.5
611	20530	22253	19636	20562.5	25439.5	24383	20319	22529.5	20026	21147.5	19782.5	20530	21932	21977	21765.5	21863	22155.5	24383	22660	23423.5	22188	22773.5	23993	21505.5	22838	21521.5	22708.5	25065.5	21521.5	21587	21359	17295.5	21879.5	22009	20465	19522.5	22481	22822.5	22383.5	20156.5	24318	23992.5	23846.5	22026	21180.5	21847	21359.5	19343.5	24724.5
1021	22611	24366.5	21586.5	22399.5	27520	26512.5	22546	24529.5	22237	22936	21944.5	22643.5	24484	23814	24155	23732.5	23911	26024.5	24577.5	25244.5	23749	24317.5	25959.5	23683.5	24545.5	22643.5	24285	26350	23375	22708	23212	18514.5	23830	23570	22497.5	21310.5	24448	24675.5	24285	22107	26284.5	26203.5	25504.5	23700	23375	23358.5	23261.5	20611	26252
1121	22741	24480.5	21716.5	22481	27650	26626	22676	24626.5	22400	23017.5	22058	22773.5	24644	23943.5	24285	23846	24009	26073	24675	25325.5	23797.5	24383	26024.5	23797.5	24626.5	22676	24366.5	26415	23456	22724.5	23277	18595.5	23927.5	23602	22627.5	21408	24577.5	24773	24350	22237	26366	26268.5	25553	23813.5	23488.5	23440	23358.5	20692.5	26301
1221	22854.5	24545.5	21798	22562	27731.5	26723.5	22725	24675.5	22497	23033.5	22172	22871	24804	24009	24382.5	23911.5	24074	26106	24740.5	25390.5	23830	24399	26089.5	23878.5	24675.5	22692	24415.5	26414.5	23505	22740.5	23310	18628.5	23976.5	23602	22724.5	21473	24675.5	24838	24399	22351	26463.5	26333.5	25618	23895	23586.5	23521	23423.5	20709	26350
1321	22936	24594.5	21863	22611	27796.5	26788.5	22806	24740.5	22595	23049.5	22237.5	22936	24924	24090.5	24447.5	23992.5	24106.5	26122	24789	25423	23830	24447.5	26106	23960	24724.5	22708.5	24464.5	26431	23537.5	22757	23342	18677	24009	23602	22789.5	21522	24756.5	24886.5	24431.5	22416	26496	26382.5	25667	23976.5	23651.5	23570	23456.5	20741.5	26382.5
1421	22968.5	24643	21944	22659.5	27861.5	26853.5	22822.5	24773	22660	23017	22286	22985	24964	24155.5	24513	24058	24155	26170.5	24838	25471.5	23814	24480.5	26138	23992.5	24757	22692	24513	26431	23570	22789.5	23342	18709.5	24025	23570	22854.5	21570.5	24821.5	24951.5	24447.5	22513	26577	26431	25715.5	24073.5	23683.5	23635	23488.5	20757.5	26415
1521	23017.5	24643	21977	22659.5	27926.5	26902.5	22838.5	24789.5	22692	23017	22318.5	23050	25084	24187.5	24577.5	24123	24204	26187	24886.5	25520.5	23814	24513	26171	24041	24789	22724.5	24578	26463.5	23570	22789.5	23342	18742	24041.5	23537	22903.5	21603	24886.5	24984	24496.5	22594.5	26609.5	26463.5	25781	24171.5	23733	23683.5	23505	20774	26414.5
1621	23049.5	24643	22025.5	22708	27991.5	26967.5	22838.5	24821.5	22725	23001	22351	23082.5	25164	24252.5	24610.5	24188	24236.5	26236	24935.5	25553	23798	24562	26187	24090	24821.5	22741	24627	26496	23602.5	22789.5	23342	18774.5	24041.5	23505	22968.5	21635.5	24951.5	25017	24513	22675.5	26691	26512	25829.5	24285	23765.5	23765	23537.5	20774	26447
1721	23082.5	24659.5	22074.5	22740.5	28072.5	27016	22854.5	24854	22790	22985	22383.5	23131	25204	24318	24675	24285	24285	26301	25000.5	25618.5	23797.5	24610.5	26236	24155	24854	22790	24675.5	26544.5	23651	22838.5	23375	18807	24058	23472	23001	21684.5	25016.5	25098	24545	22757.5	26772	26577	25911	24383	23830	23846	23570	20790.5	26463.5
1821	23131	24692	22123	22806	28154	27081	22854.5	24870.5	22822	22984.5	22432.5	23180	25280	24383	24691.5	24383	24350.5	26366	25065.5	25699.5	23814	24675.5	26284.5	24203.5	24903	22806	24773	26593.5	23683.5	22871	23407	18856	24057.5	23440	23066	21716.5	25114.5	25179	24594	22854.5	26853.5	26642.5	25992	24513	23862.5	23927.5	23618.5	20839	26496
1921	23179.5	24708	22172	22854.5	28251.5	27178.5	22871	24935.5	22822	23001	22448.5	23229	25320	24447.5	24757	24480	24399	26463.5	25147	25797	23830	24773	26350	24269	24968	22871	24854.5	26675	23732.5	22919.5	23440	18888.5	24090	23440	23131	21765.5	25179.5	25244	24659	22952	26951	26707	26089.5	24643	23928	24025	23667.5	20871.5	26512.5
2021	23228.5	24724	22220.5	22887	28365	27276.5	22903.5	24952	22887	23001	22513.5	23277.5	25400	24529	24822	24594	24480	26577	25228	25894.5	23830	24854	26431	24350	25033	22952.5	24951.5	26756	23797.5	22985	23505	18953.5	24106.5	23407	23212.5	21814.5	25276.5	25358	24707.5	23050	27064.5	26821	26187	24789.5	23960.5	24122.5	23732.5	20904	26561
2121	23277.5	24773	22286	22968.5	28479	27357.5	22920	25000.5	22920	23017	22546	23342.5	25480	24610.5	24903	24724	24577.5	26691	25309.5	26008	23879	24935.5	26528.5	24415.5	25098	23017	25065.5	26837.5	23895	23066	23570	19002.5	24155	23407	23277.5	21879.5	25374.5	25472	24789	23163.5	27195	26902.5	26317.5	24951.5	24025	24236.5	23797.5	20953	26626
2221	23342.5	24821.5	22367	23033.5	28592.5	27471	22952	25065.5	22920	23066	22611	23424	25560	24724	24984.5	24854	24675.5	26805	25423	26138.5	23927.5	25049.5	26609.5	24513	25179.5	23114.5	25179	26951	23992.5	23131.5	23635	19051	24187.5	23407	23358.5	21960.5	25488.5	25569.5	24854	23277.5	27341	27016	26431	25098	24090.5	24366.5	23879	21018	26674.5
2321	23391	24870.5	22432	23098.5	28739.5	27601.5	22985	25147	22985	23114.5	22659.5	23488.5	25600	24822	25065.5	24984.5	24773	26967.5	25537	26236	23960.5	25195.5	26739.5	24594	25277	23196	25309	27048.5	24090	23212.5	23733	19116	24253	23440	23440	22042	25602	25699.5	24984.5	23391.5	27487.5	27130	26577	25260.5	24188	24497	23960	21067	26739.5
2421	23456	24919	22513.5	23180	28885.5	27731.5	23033.5	25228	23050	23179.5	22724.5	23570	25720	24935.5	25147	25114.5	24886.5	27097.5	25667	26365.5	24025.5	25309	26854	24692	25390.5	23293.5	25455.5	27162	24204	23294	23830	19197	24317.5	23472	23521	22123.5	25732	25846	25065.5	23521	27617.5	27244	26723.5	25423	24252.5	24626.5	24058	21148	26804.5
2521	23537.5	25017	22594.5	23277.5	29031.5	27861.5	23098.5	25293	23115	23228.5	22789.5	23667.5	25840	25033	25260.5	25276.5	25016.5	27260	25780.5	26528.5	24090.5	25439	26967.5	24821.5	25504.5	23424	25601.5	27292.5	24301.5	23391.5	23928	19262	24383	23505	23635	22220.5	25862	25976	25179.5	23635	27780.5	27390	26853.5	25585.5	24350	24757	24171.5	21229.5	26902.5
2621	23618.5	25082	22676	23359	29178	28007.5	23163.5	25374	23180	23293.5	22854.5	23765	25920	25146.5	25358	25423	25130.5	27406	25927	26675	24171.5	25585.5	27130	24919	25618	23521.5	25731.5	27439	24431.5	23489	24025	19343.5	24464	23537	23733	22302	25992	26154.5	25276.5	23749	27942.5	27536.5	27016	25764.5	24447.5	24903	24269	21278	26951
2721	23700	25147	22741	23440	29340.5	28154	23212.5	25472	23245	23375	22952.5	23846.5	26000	25277	25488	25569.5	25244.5	27585	26057	26821.5	24252.5	25715.5	27243.5	25016.5	25716	23635	25878	27569	24561.5	23602.5	24123	19424.5	24529	23602	23830	22415.5	26122	26284.5	25407	23895	28121.5	27666.5	27162.5	25943	24545	25049.5	24399	21375.5	27032
2821	23765	25244	22838.5	23553.5	29487	28300	23293.5	25569.5	23310	23472.5	23017.5	23960	26080	25390.5	25618	25715.5	25374.5	27747.5	26203.5	26984	24334	25862	27406.5	25147	25845.5	23749	26008.5	27699	24691.5	23700	24253	19489.5	24610.5	23635	23944	22513.5	26268.5	26447.5	25537	24025	28284	27813	27309	26090	24675.5	25195.5	24496.5	21456.5	27130
2921	23862.5	25342	22936	23635	29649.5	28446.5	23375	25667	23375	23553.5	23098.5	24057.5	26240	25537	25716	25845.5	25520.5	27910	26333.5	27130	24415	26024.5	27536.5	25276.5	25959.5	23862.5	26171	27845	24821.5	23813.5	24383	19571	24691.5	23733	24057.5	22627.5	26414.5	26593.5	25650.5	24155.5	28463	27959	27487.5	26285	24773	25325.5	24610	21538	27227.5
3021	23960	25455.5	23017	23716	29812	28609	23440	25764.5	23472	23651	23196	24171.5	26360	25651	25846	26008.5	25650.5	28073	26479.5	27292.5	24513	26154.5	27682.5	25407	26089.5	23976.5	26301	27991.5	24951.5	23911.5	24480	19652.5	24805.5	23798	24171.5	22724.5	26544.5	26756	25780.5	24285	28625	28105.5	27634	26431	24886.5	25455.5	24756.5	21619	27325
3121	24025	25553	23115	23846	29975	28771.5	23521	25862	23537	23749	23277	24269	26440	25781	25992	26154.5	25781	28235	26609.5	27438.5	24610.5	26301	27829	25520.5	26219.5	24090	26463.5	28121.5	25081.5	24025	24610	19734	24887	23863	24285.5	22838.5	26691	26902	25927	24399	28804	28251.5	27780.5	26593.5	24984	25602	24886.5	21700.5	27406.5
3221	24106.5	25650.5	23196	23927.5	30121	28951	23619	25959.5	23635	23846	23375	24366.5	26596	25894.5	26106	26268	25927	28398	26740	27585	24707.5	26463.5	27975	25651	26333	24204	26593.5	28251.5	25228	24122.5	24740	19815	25000.5	23928	24399	22936	26837.5	27065	26057	24512.5	28967	28414	27942.5	26739.5	25098	25732	25017	21782	27520
3321	24204	25764.5	23293.5	24025.5	30283.5	29097	23700	26089.5	23733	23944	23456	24480.5	26676	26041	26219.5	26431	26040.5	28560.5	26902.5	27747.5	24805.5	26577.5	28138	25764.5	26463.5	24317.5	26723.5	28381.5	25342	24252.5	24870	19896.5	25081.5	24025	24513	23050	26983.5	27227.5	26170.5	24643	29113.5	28576.5	28089	26869.5	25211.5	25862	25147	21879.5	27634
3421	24301.5	25862	23391	24122.5	30446	29259.5	23797.5	26187	23830	24058	23553.5	24594	26796	26154.5	26349.5	26561	26187	28707	27016.5	27910	24902.5	26739.5	28284.5	25894.5	26593.5	24431.5	26869.5	28527.5	25472	24334	25000	19977.5	25179.5	24123	24610	23163.5	27113.5	27374	26317	24756.5	29292	28690.5	28251.5	27032.5	25325.5	25992.5	25260.5	21961	27715.5
3521	24382.5	25976	23488.5	24220.5	30592	29405.5	23895	26284.5	23895	24155	23635	24692	26956	26300.5	26496	26675	26301	28837	27146.5	28040	25000.5	26853.5	28414.5	26008.5	26707.5	24529	26999.5	28674	25602	24447.5	25098	20059	25293	24188	24724	23245	27260	27536	26447	24886.5	29454.5	28837	28398	27146	25439	26106	25391	22058.5	27829
3621	24480.5	26089.5	23569.5	24301.5	30739	29552	23976.5	26382	23993	24285	23716.5	24789	27076	26431	26610	26804.5	26431	28999	27260	28203	25114	26983.5	28560.5	26122	26837.5	24626.5	27113.5	28788	25748.5	24529	25228	20124	25390.5	24285	24854	23375	27406.5	27682.5	26577	25000.5	29601	28983	28544.5	27292.5	25553	26220	25537	22123.5	27926.5
3721	24561.5	26187.5	23651.5	24399	30885	29714.5	24074	26496	24090	24366.5	23814	24887	27196	26528.5	26740	26935	26545	29129	27390	28317	25212	27114	28707	26236	26967.5	24724	27243.5	28918	25845.5	24626.5	25326	20205	25488	24383	24951.5	23472.5	27536.5	27812.5	26707	25082	29763	29129.5	28674.5	27406	25651	26333.5	25650.5	22204.5	28024
3821	24642.5	26317.5	23732.5	24496.5	31047.5	29861	24155.5	26593.5	24155	24464	23895.5	24984	27276	26658.5	26837	27049	26658.5	29259	27520	28463	25309.5	27244	28837	26349.5	27081	24805.5	27373.5	29032	25943.5	24707.5	25456	20270	25585.5	24480	25049.5	23570	27666.5	27959	26821	25179	29909.5	29259.5	28804.5	27520	25764.5	26447.5	25780.5	22286	28121.5
3921	24724	26414.5	23814	24577.5	31177.5	30007	24252.5	26691	24253	24577.5	23992.5	25082	27436	26772.5	26967	27146	26772	29406	27634	28577	25407	27341	28967	26463.5	27179	24919	27471.5	29162	26073	24789.5	25553	20335	25667	24578	25146.5	23651.5	27780	28089	26935	25277	30039.5	29389.5	28950.5	27634	25845.5	26561	25878	22351	28235.5
4021	24805.5	26528.5	23895.5	24675.5	31307.5	30153	24334	26788.5	24350	24675.5	24057.5	25179	27556	26870	27081.5	27260	26886	29503	27731	28707	25504.5	27471	29097	26577	27309	24984	27569	29292	26187	24870.5	25651	20416.5	25764	24643	25260.5	23781.5	27894	28219	27048.5	25390.5	30185.5	29503.5	29080.5	27748	25959.5	26642	26008	22432	28316.5
4121	24886.5	26626	23976.5	24740.5	31454	30299.5	24431.5	26870	24448	24772.5	24139	25244	27636	26967.5	27195	27357.5	27016	29633	27845	28820.5	25585.5	27569	29226.5	26675	27406	25081.5	27666.5	29373	26301	24968	25748	20481.5	25862	24708	25342	23862.5	28040	28333	27162.5	25472	30316.5	29633.5	29194.5	27845	26057	26740	26122	22513.5	28414
4221	24968	26707	24041.5	24838	31584	30446.5	24496.5	26967.5	24513	24854	24204	25342	27756	27081	27292.5	27455	27097.5	29731	27926	28934.5	25683.5	27666.5	29324.5	26772.5	27536	25147	27780.5	29487	26398.5	25017	25846	20546.5	25943.5	24838	25439.5	23960	28138	28446.5	27276.5	25553.5	30446.5	29747	29324.5	27943	26155	26837	26235.5	22578.5	28495
4321	25033	26821	24139	24887	31697.5	30560	24594	27048.5	24610	24968	24285	25423	27876	27162.5	27406	27552.5	27195	29844.5	28023.5	29048	25781	27764	29454.5	26853.5	27634	25244.5	27861.5	29600.5	26496	25082	25943	20595.5	26008.5	24903	25520.5	24025.5	28251.5	28576.5	27373.5	25650.5	30576.5	29844.5	29454.5	28040	26252	26918.5	26349.5	22627	28593
4421	25098	26902	24204	24968	31828	30690	24659	27130	24708	25049	24366.5	25504	27952	27260	27487.5	27650	27292.5	29958.5	28121.5	29161.5	25862	27861.5	29568.5	26935	27731	25309.5	27959	29682	26593.5	25179	26041	20676.5	26122.5	25000	25602	24106.5	28349	28674.5	27471	25715.5	30690	29975	29552	28121.5	26317	26999.5	26447	22692	28674
4521	25195.5	26983.5	24269	25049	31958	30804	24740.5	27211	24773	25130.5	24431.5	25569	28072	27357.5	27585	27731.5	27373.5	30023.5	28219.5	29226.5	25943.5	27926.5	29666	27032.5	27829	25358	28040	29779.5	26675	25228	26106	20725.5	26187.5	25065	25699.5	24204	28462.5	28771.5	27569	25797	30803.5	30072	29649.5	28219	26415	27081	26561	22773.5	28771.5
4621	25244.5	27081	24334	25114	32071.5	30934	24822	27292.5	24838	25228	24496.5	25634	28192	27422.5	27666.5	27812.5	27471.5	30137.5	28284.5	29340.5	26024.5	28024	29763.5	27097.5	27942.5	25439.5	28105	29877	26756	25293	26171	20774	26252.5	25163	25781	24269	28560.5	28853	27666	25878.5	30917.5	30170	29763	28284	26496	27146	26675	22822	28853
4721	25325.5	27179	24399	25179	32169.5	31031	24887	27357.5	24968	25293	24545	25715.5	28312	27520	27764	27894	27568.5	30234.5	28349.5	29421.5	26105.5	28105	29861	27195	28024	25504.5	28170	29958.5	26837	25358	26268	20822.5	26349.5	25228	25846	24350	28625.5	28966.5	27764	25943.5	31015	30283.5	29861	28365	26561	27227.5	26756	22871	28934
4821	25390.5	27260	24464	25228	32283	31145	24952	27422.5	25000	25390.5	24610	25780.5	28392	27585	27845.5	27959	27633.5	30299.5	28446.5	29519.5	26171	28170	29958.5	27260	28121.5	25553.5	28235	30039.5	26918.5	25407	26333	20872	26398.5	25293	25911	24415	28723	29048	27845	26008.5	31112.5	30381	29958	28446.5	26658.5	27276.5	26837.5	22920	29032
4921	25455.5	27325	24496.5	25293	32397	31258.5	25017	27487.5	25065	25455.5	24675	25846	28432	27682.5	27926.5	28040	27715	30397.5	28511.5	29584.5	26268	28268	30039.5	27325	28202.5	25634.5	28316.5	30121	26983.5	25455.5	26398	20920.5	26480	25358	25992	24480	28804.5	29129.5	27926.5	26089.5	31226	30478.5	30056	28528	26707	27341.5	26935	22968.5	29097
5021	25504.5	27406.5	24578	25358	32494	31372.5	25082	27568.5	25163	25537	24724	25878.5	28552	27731.5	28008	28121.5	27796	30478.5	28576.5	29666	26333.5	28333	30121	27390	28300.5	25683.5	28381.5	30202.5	27048.5	25520.5	26463	20953	26545	25456	26041	24545	28901.5	29211	28008	26154.5	31324	30560	30153.5	28593	26805	27406.5	27032.5	23017.5	29178
5121	25569.5	27471.5	24626.5	25423	32575.5	31470	25147	27650	25228	25618.5	24773	25943.5	28592	27812.5	28073	28186.5	27845	30543.5	28641.5	29747.5	26382	28398	30218.5	27455	28381.5	25732	28430	30283.5	27130	25553.5	26496	21001.5	26593.5	25488	26106	24610	28966.5	29292	28072.5	26187	31421	30641	30251	28674.5	26870	27455	27113.5	23050	29243
5221	25618.5	27569	24675	25471.5	32689.5	31551.5	25212	27698.5	25261	25650.5	24838	26008.5	28712	27845	28138	28251.5	27926.5	30608.5	28706.5	29796	26463.5	28446.5	30316	27520	28446.5	25781	28495	30348.5	27178.5	25618.5	26561	21034.5	26658.5	25553	26171	24675	29031.5	29357	28137.5	26268.5	31519	30722.5	30332	28739.5	26902	27520	27211.5	23115	29308
5321	25650.5	27601.5	24724	25537	32786.5	31649	25260.5	27763.5	25326	25715.5	24870	26041	28792	27926.5	28202.5	28317	27991.5	30690	28771.5	29893.5	26545	28511.5	30381	27585	28511.5	25829.5	28544	30430	27260	25634.5	26594	21066.5	26707.5	25618	26236	24740.5	29113	29422	28219	26333.5	31600	30804	30430	28788	26983.5	27552.5	27260	23147.5	29389.5
5421	25715.5	27683	24789	25569.5	32884.5	31746.5	25309	27796.5	25391	25780.5	24919	26106	28872	27991.5	28267.5	28382	28056.5	30771	28836.5	29958.5	26593.5	28576.5	30446	27634	28609.5	25878	28592.5	30478.5	27292.5	25683.5	26659	21115.5	26772.5	25683	26284.5	24789.5	29194.5	29487	28284	26382.5	31681	30885	30511	28836.5	27032	27601	27357.5	23196	29471
5521	25780.5	27748	24821.5	25634.5	32965.5	31828	25374	27861.5	25423	25845.5	24968	26155	28912	28056.5	28332.5	28430.5	28121.5	30836	28901.5	30023.5	26658.5	28625.5	30511	27682.5	28674.5	25927	28657.5	30559.5	27357.5	25732	26691	21148	26821	25748	26349.5	24838	29243	29552	28365	26431	31762.5	30966	30608.5	28934.5	27097	27650	27439	23229	29535.5
5621	25813.5	27796.5	24886.5	25683.5	33047	31925	25423.5	27926.5	25488	25910.5	25033	26187.5	28992	28089	28398	28495.5	28186.5	30901	28950.5	30072.5	26707.5	28690.5	30592.5	27731.5	28755.5	25959.5	28690.5	30608.5	27422.5	25764.5	26756	21180.5	26886	25813	26398.5	24903	29308	29633.5	28414	26480	31860.5	31047.5	30690	28983	27162.5	27699	27504	23277.5	29600.5
5721	25862	27845	24935.5	25715.5	33144.5	32006.5	25472	27975.5	25521	25959.5	25065	26236	29032	28154	28463	28560.5	28219	30966	28999.5	30137.5	26756.5	28723	30657.5	27780	28820.5	25992	28722.5	30674	27471	25797	26789	21213	26918.5	25846	26463.5	24951.5	29373	29665.5	28479	26528.5	31942	31112.5	30771.5	29048	27195	27731.5	27569	23310	29665.5
5821	25910.5	27910	24967.5	25764.5	33242	32088	25520.5	28024	25586	25992	25081.5	26252	29112	28170.5	28511.5	28625.5	28267.5	31031	29048	30202.5	26821.5	28788	30738.5	27812.5	28885.5	26040.5	28755.5	30739	27520	25829.5	26821	21229	26967	25911	26496	25000.5	29438	29730.5	28528	26577.5	32007	31193.5	30852.5	29096.5	27260	27780.5	27650	23342.5	29730.5
5921	25943.5	27959	25016.5	25813.5	33323	32169	25553.5	28072.5	25618	26057	25147	26285	29192	28235.5	28560.5	28690.5	28316.5	31096	29113	30267.5	26870	28837	30803.5	27877.5	28967	26073.5	28820.5	30787.5	27552.5	25878	26886	21262	27032	25943	26545	25049.5	29503	29779.5	28576.5	26642.5	32088	31258.5	30917.5	29178.5	27325	27812.5	27715	23375	29779.5
6021	25992	28008	25049	25845.5	33404.5	32250.5	25585.5	28105.5	25683	26105.5	25163	26333.5	29232	28268	28609.5	28739	28365.5	31145	29145.5	30332.5	26919	28885.5	30852	27910.5	29015.5	26122	28836.5	30852.5	27617.5	25894.5	26919	21278	27065	26008	26610	25081.5	29552	29844.5	28641.5	26674.5	32153	31324	31015	29227	27357.5	27861.5	27796	23407.5	29860.5
6121	26024.5	28073	25098	25910.5	33486	32331.5	25650.5	28154	25716	26154.5	25196	26366	29308	28316.5	28658	28788	28414.5	31226.5	29210.5	30381	26984	28934	30917.5	27959	29097	26154.5	28885.5	30901.5	27650	25927	26951	21310.5	27097	26041	26642	25146.5	29601	29877	28690.5	26723.5	32234.5	31405.5	31096	29275.5	27422.5	27894	27861.5	23456.5	29909.5
6221	26089.5	28089	25114.5	25943.5	33583.5	32413	25683.5	28202.5	25748	26203.5	25228	26382	29388	28349.5	28723	28869	28463	31275.5	29243	30429.5	27032.5	28967	30982.5	28007.5	29161.5	26187	28934.5	30950	27715	25943	26984	21327	27146	26106	26691	25179.5	29633	29942	28772	26772	32315.5	31454	31177.5	29340.5	27471	27926.5	27926.5	23472.5	29958.5
6321	26105.5	28154	25179.5	25992	33648.5	32478	25732	28235.5	25781	26252	25261	26447	29388	28398	28772	28918	28495.5	31340.5	29308	30494.5	27081.5	29015.5	31031.5	28040.5	29226.5	26236	28967	31031	27763.5	25976	27016	21359	27211	26138	26723.5	25228	29698	29974.5	28820.5	26837	32380.5	31519	31259	29389.5	27536.5	27975	27991.5	23488.5	30007
6421	26154.5	28186.5	25212	26008.5	33730	32543	25764.5	28284	25846	26301	25293	26463.5	29468	28430.5	28804	28966.5	28528	31405.5	29340.5	30560	27113.5	29048	31112.5	28105.5	29275.5	26268	28999.5	31064	27796.5	26008	27049	21375.5	27243.5	26171	26772.5	25276.5	29747	30039.5	28869.5	26886	32461.5	31616.5	31324	29454.5	27569	27991.5	28024	23537.5	30072
6521	26187	28235.5	25244.5	26073.5	33795	32624.5	25797	28316.5	25878	26333.5	25326	26480	29508	28479.5	28853	29015.5	28593	31454	29389	30592	27146.5	29096.5	31145	28105.5	29341	26284.5	29032	31112.5	27828.5	26024.5	27081	21391.5	27276.5	26203	26821	25309.5	29796	30072	28918	26918.5	32510.5	31649	31405	29519.5	27634	28024	28105	23554	30137
6621	26235.5	28267.5	25277	26122	33876	32705.5	25829.5	28365.5	25911	26382.5	25358	26528.5	29548	28495.5	28885.5	29096.5	28625.5	31519	29438	30657	27195	29161.5	31226.5	28170.5	29406	26333	29064.5	31177.5	27894	26057	27114	21408	27325	26236	26870	25341.5	29844.5	30121	28967	26967.5	32608	31730	31486	29568	27666.5	28072.5	28170	23619	30170
6721	26268.5	28316.5	25309.5	26154.5	33973.5	32754	25862	28398	25943	26414.5	25391	26545	29588	28528	28934.5	29162	28690.5	31584	29487	30706	27260	29194.5	31275	28202.5	29471	26349.5	29097	31226	27942.5	26089.5	27146	21424.5	27341.5	26268	26902.5	25390.5	29893	30153.5	28999.5	27016	32673	31779	31551.5	29633	27715.5	28089	28235.5	23635	30235
6821	26301	28349	25358.5	26187.5	34022	32835.5	25894.5	28430.5	25976	26463.5	25423	26577.5	29628	28576.5	28966.5	29210.5	28706.5	31649	29535.5	30755	27276	29243	31340	28235.5	29536	26382	29113.5	31291	27975.5	26122	27179	21424.5	27373.5	26301	26951.5	25423	29926	30202	29064.5	27049	32738	31844	31632.5	29698	27747.5	28121.5	28300.5	23651	30283.5
6921	26350	28397.5	25390.5	26236	34120	32900.5	25927	28463	26008	26496	25456	26609.5	29708	28593	29015.5	29243	28739.5	31698	29584.5	30819.5	27325	29275.5	31389	28284	29568	26414.5	29178.5	31324	28007.5	26122	27211	21456.5	27406.5	26366	27000	25472	29974.5	30251	29113.5	27097.5	32819.5	31925	31697.5	29747	27812.5	28154	28365.5	23700	30332.5
7021	26366	28430.5	25423.5	26284.5	34201	32982	25976	28528	26041	26528.5	25472	26642.5	29708	28625.5	29064.5	29324.5	28788	31763	29633.5	30868.5	27373.5	29324.5	31437.5	28317	29649.5	26447	29194.5	31372.5	28056.5	26154.5	27244	21456.5	27471.5	26398	27049	25520.5	30023.5	30299.5	29162	27146.5	32884.5	31974	31779	29812	27845.5	28186.5	28414	23732.5	30381
7121	26415	28446.5	25455.5	26317.5	34266	33063	25992	28544	26073	26577.5	25504.5	26674.5	29748	28641.5	29113	29389.5	28804.5	31828	29666	30933.5	27406.5	29357	31502.5	28349	29698	26463.5	29227	31421.5	28121.5	26187	27276	21473	27504	26398	27081	25553	30056	30332.5	29211	27211.5	32933	32055	31844	29861	27910.5	28219	28463	23748.5	30429.5
7221	26431	28495.5	25488.5	26366	34331	33112	26024.5	28609	26106	26610	25537	26707.5	29788	28706.5	29161.5	29438	28853	31893	29714.5	30966	27455	29406	31567.5	28382	29747	26512.5	29259.5	31486.5	28154	26187	27309	21489.5	27536.5	26431	27114	25586	30088.5	30381	29259.5	27260	33014.5	32120	31909	29909.5	27942.5	28235.5	28528	23781.5	30494.5
7321	26463.5	28527.5	25537	26398.5	34412.5	33193.5	26057	28625.5	26106	26642	25569.5	26739.5	29828	28723	29178	29503	28885.5	31958	29747.5	31031	27504	29438	31616.5	28430.5	29828.5	26545	29308.5	31535	28186.5	26219.5	27341	21505.5	27569	26463	27162.5	25618	30153.5	30414	29308.5	27292.5	33079.5	32185	31990.5	29974.5	27991.5	28300.5	28576.5	23813.5	30527.5
7421	26512	28576.5	25569.5	26431	34493.5	33242	26089.5	28658	26138	26707	25585.5	26756	29868	28755.5	29243	29552	28918	32006.5	29812.5	31080	27552.5	29471	31681.5	28463	29861	26577	29324.5	31584	28252	26235.5	27341	21521.5	27601.5	26528	27195	25667	30186	30446	29357	27341	33160.5	32234	32055.5	30023.5	28024	28317	28641.5	23846.5	30576.5
7521	26545	28609	25602	26463.5	34575	33323	26138.5	28706.5	26171	26740	25634.5	26788.5	29908	28788	29275.5	29617	28950.5	32088	29861	31129	27569	29536	31714	28495.5	29926	26626	29357	31632.5	28284	26268.5	27374	21538	27634	26528	27243.5	25699.5	30234.5	30495	29422	27374	33225.5	32315.5	32137	30088.5	28089	28333	28690.5	23862.5	30625
7621	26593.5	28641.5	25634.5	26528.5	34656	33388	26154.5	28739.5	26203	26772	25650.5	26804.5	29948	28820.5	29324	29682	28983	32136.5	29893.5	31194	27617.5	29568	31779	28544.5	29991	26642	29389.5	31681.5	28333	26284.5	27406	21538	27666.5	26561	27292.5	25748.5	30267.5	30543.5	29454.5	27422.5	33291	32364	32234	30153.5	28138	28365.5	28755.5	23895	30673.5
7721	26626	28690	25667	26561	34721	33453.5	26187	28771.5	26236	26805	25683.5	26821	29948	28837	29357	29731	29032	32185	29958.5	31243	27666.5	29617	31844	28576.5	30039.5	26675	29438.5	31730.5	28365.5	26300.5	27439	21570.5	27715	26594	27325	25797	30299.5	30576.5	29503	27471.5	33356	32445.5	32299	30202.5	28170	28398	28804.5	23927.5	30722.5
7821	26642.5	28723	25716	26593.5	34786	33534.5	26219.5	28804.5	26268	26853.5	25715.5	26853.5	30028	28869	29405.5	29779.5	29064	32266.5	30007	31308	27698.5	29649.5	31909	28609.5	30104.5	26691	29438.5	31762.5	28414.5	26317	27471	21570.5	27748	26626	27390	25813.5	30364.5	30641.5	29552	27520	33421	32494	32364	30267	28203	28430.5	28885.5	23960	30755
7921	26674.5	28739	25748	26642	34867.5	33599.5	26235.5	28869.5	26301	26902.5	25748.5	26902	30028	28902	29454.5	29844.5	29080.5	32315	30040	31356.5	27764	29682	31925.5	28658	30153.5	26723.5	29487	31811.5	28446.5	26349.5	27504	21587	27780	26659	27422.5	25878.5	30381	30673.5	29600.5	27569	33502.5	32559	32445.5	30316	28268	28463	28918	23992.5	30804
8021	26739.5	28788	25781	26691	34932.5	33664.5	26268	28901.5	26301	26919	25764.5	26918.5	30068	28934	29487	29910	29129	32380.5	30072	31389	27780	29730.5	32006.5	28707	30202.5	26756	29503.5	31860	28495.5	26366	27536	21587	27829	26691	27471	25910.5	30446	30722.5	29665.5	27617.5	33567.5	32624	32510.5	30365	28316.5	28479	28983	24025	30852.5
8121	26756	28820.5	25829.5	26723.5	35013.5	33729.5	26301	28934	26333	26967.5	25797	26951	30108	28967	29519.5	29958.5	29145.5	32429	30137	31437.5	27829	29780	32071.5	28739	30251	26789	29552	31925	28544.5	26382.5	27569	21603	27861.5	26724	27504	25943.5	30478.5	30755	29714.5	27666	33616	32673	32575.5	30430	28349	28512	29048	24057.5	30901
8221	26788.5	28853	25846	26772	35079	33794.5	26333	28983	26366	27000	25829.5	26983.5	30148	28999	29568	30023.5	29178	32494	30186	31502.5	27861.5	29812	32104	28772	30316	26821.5	29584.5	31958	28576.5	26398.5	27601	21603	27894	26756	27568.5	25992	30527	30804	29763	27699	33697.5	32738	32657	30495	28397.5	28544	29097	24090	30917.5
8321	26821	28886	25878	26805	35144	33859.5	26366	28999	26398	27032.5	25862	27016	30188	29015.5	29617	30072	29210.5	32559	30235	31551.5	27910.5	29845	32169	28804	30364.5	26853.5	29617	32006.5	28625.5	26431	27634	21619	27926.5	26756	27601.5	26040.5	30560	30836	29812	27747.5	33762.5	32803.5	32738	30543.5	28446.5	28560.5	29162	24106.5	30982.5
8421	26870	28918	25927	26837	35225	33924.5	26382	29048	26431	27081	25894.5	27032	30188	29048	29649.5	30137.5	29243	32624.5	30283.5	31616.5	27942.5	29893.5	32234.5	28853	30429.5	26886.5	29649.5	32055.5	28674.5	26431	27666	21619	27975	26821	27633.5	26073	30592	30869	29844.5	27796.5	33827.5	32884.5	32787	30608.5	28495.5	28609.5	29227	24138.5	31047.5
8521	26902.5	28950.5	25959.5	26886	35306.5	34006	26431	29064	26463	27114	25927	27081	30228	29080.5	29698.5	30186	29292	32689.5	30316	31649	27991.5	29942	32283	28885.5	30494.5	26902.5	29682	32087.5	28723	26463.5	27699	21635.5	28008	26854	27683	26122	30641.5	30917.5	29909.5	27845	33892.5	32933.5	32852	30657	28544	28658	29275.5	24187.5	31063.5
8621	26918.5	28983.5	25992	26918.5	35371.5	34055	26463.5	29113	26463	27162.5	25959.5	27113.5	30268	29113	29747.5	30251	29308	32754.5	30364.5	31714	28024	29991	32331.5	28934.5	30527.5	26918.5	29714.5	32136.5	28755.5	26479.5	27699	21635.5	28024	26854	27731.5	26154.5	30690	30966.5	29958.5	27894	33957.5	32998.5	32949	30706	28593	28658	29340.5	24220	31096.5
8721	26967.5	29015.5	26024.5	26951.5	35452.5	34136.5	26480	29145.5	26496	27195	25976	27129.5	30308	29145.5	29796	30316	29324.5	32803.5	30429.5	31763	28056.5	30023.5	32380.5	28966.5	30592.5	26951.5	29747	32185.5	28804	26496	27731	21668	28072.5	26886	27796.5	26219.5	30722.5	31015	30007	27926	34022.5	33063.5	33014	30771	28641.5	28690.5	29389.5	24252.5	31145
8821	27000	29048.5	26073.5	27000	35517.5	34201.5	26528.5	29210.5	26528	27243.5	26008	27162.5	30348	29178	29828.5	30365	29373	32868.5	30478.5	31811.5	28105	30072.5	32462	28999.5	30641	26983.5	29779.5	32218	28853	26512.5	27796	21668	28121.5	26919	27829	26236	30755	31063.5	30039.5	27959	34119.5	33112	33079.5	30836	28690	28723	29454.5	24285.5	31194
8921	27016	29097	26089.5	27048.5	35582.5	34266.5	26545	29243	26528	27292.5	26041	27194.5	30348	29210.5	29877.5	30413.5	29389.5	32933.5	30494.5	31860	28154	30104.5	32494	29031.5	30689.5	27016	29812	32266.5	28902	26544.5	27796	21668	28137.5	26951	27861.5	26284.5	30803.5	31096.5	30104.5	28024	34168.5	33177	33144.5	30869	28739	28739.5	29487	24301.5	31226
9021	27065	29129.5	26138.5	27081.5	35647.5	34347.5	26577.5	29259.5	26561	27325	26073	27227.5	30428	29243	29909.5	30478.5	29438	32982	30559.5	31925	28186.5	30137.5	32559	29064.5	30739	27032.5	29844.5	32331.5	28934	26544.5	27829	21668	28202.5	26984	27910.5	26317.5	30852.5	31128.5	30153	28056.5	34233.5	33242	33226	30917.5	28787.5	28771.5	29552	24334	31259
9121	27081	29162	26170.5	27130	35729	34396	26609.5	29308	26594	27357.5	26106	27260	30428	29259.5	29958.5	30543.5	29471	33030.5	30608.5	31974	28251.5	30186	32608	29113	30804	27065	29844.5	32364	28983	26577.5	27861	21684.5	28235.5	27016	27959	26366	30901	31177.5	30202.5	28105	34298.5	33307	33274.5	30982.5	28837	28804.5	29601	24366.5	31307.5
9221	27146	29194.5	26203.5	27162.5	35794	34461	26642.5	29340.5	26626	27406.5	26154.5	27309	30468	29291.5	29991	30576	29487	33095.5	30657.5	32039	28267.5	30202.5	32673	29145.5	30836	27097.5	29909.5	32396.5	29032	26609.5	27894	21700.5	28251.5	27049	28008	26415	30934	31242.5	30251	28154.5	34379.5	33356	33355.5	31031	28853.5	28836.5	29666	24399	31340
9321	27179	29227	26235.5	27195	35875.5	34542.5	26674.5	29405.5	26659	27438.5	26171	27325	30508	29340.5	30056	30624.5	29519.5	33160.5	30689.5	32087.5	28316.5	30251	32721.5	29210.5	30901	27130	29926	32445.5	29064	26609.5	27926	21700.5	28316.5	27081	28056.5	26463.5	30982.5	31275	30300	28186.5	34428.5	33404.5	33420.5	31080	28918.5	28869	29714.5	24431.5	31372.5
9421	27211	29276	26284.5	27244	35940.5	34591.5	26707.5	29421.5	26691	27471.5	26203	27374	30548	29340.5	30088.5	30689.5	29552	33225.5	30738.5	32136.5	28365	30283.5	32770.5	29227	30950	27146	29958	32494.5	29113	26609.5	27959	21700.5	28332.5	27114	28105	26512	30999	31291	30365	28235.5	34493.5	33486	33486	31145	28950.5	28885.5	29779.5	24448	31421.5
9521	27244	29308	26317	27276.5	36005.5	34672.5	26756	29454	26724	27536.5	26236	27406	30548	29373	30137	30739	29584.5	33274.5	30787	32185.5	28398	30332	32835.5	29292	31015	27179	29991	32526.5	29161.5	26626	27991	21716.5	28381.5	27146	28138	26528.5	31047.5	31356	30381	28268	34574.5	33534.5	33567	31177.5	29015.5	28902	29844.5	24496.5	31454
9621	27292.5	29341	26349.5	27325	36070.5	34737.5	26772.5	29487	26756	27568.5	26268.5	27422.5	30584	29438	30186	30787.5	29617	33323.5	30836	32250.5	28430	30365	32884.5	29324	31064	27211	30023	32575.5	29210.5	26658.5	28024	21733	28414	27179	28203	26577	31080	31405	30446	28333	34623.5	33599.5	33600	31242.5	29032	28918	29910	24513	31503
9721	27309	29373	26382	27341.5	36152	34819	26805	29552	26789	27601.5	26284.5	27455	30624	29454	30235	30852.5	29649.5	33388.5	30885	32299	28479	30397	32933.5	29357	31096	27244	30056	32624.5	29243	26674.5	28056	21733	28462.5	27211	28235	26610	31129	31421	30479	28365.5	34689	33648	33681	31307.5	29097	28966.5	29942	24529	31535
9821	27341	29422	26414.5	27406.5	36217	34867.5	26837.5	29584.5	26789	27650	26333	27520	30664	29487	30267	30917.5	29665.5	33453.5	30917.5	32332	28527.5	30430	32982	29405.5	31161	27260	30088	32657	29291.5	26674.5	28089	21749.5	28495	27244	28284	26675	31177.5	31470	30527.5	28414	34754	33713	33762	31340.5	29146	28983	30007	24594	31551.5
9921	27374	29454.5	26463.5	27422.5	36282	34932.5	26870	29601	26821	27698.5	26365.5	27536.5	30704	29519.5	30300	30950	29714.5	33502	30966	32397	28560.5	30478.5	33030.5	29454.5	31194	27276	30121	32706	29340.5	26707.5	28154	21749.5	28544	27276	28332.5	26707	31210	31518.5	30592.5	28447	34802.5	33778.5	33811	31405.5	29211	29015.5	30056	24610.5	31616.5
10021	27406	29487	26512	27471	36347	34997.5	26918.5	29666	26854	27715	26398.5	27553	30704	29552	30365	30998.5	29730.5	33550.5	31015	32445.5	28609.5	30511	33079.5	29470.5	31259	27308.5	30153	32722	29373	26723.5	28154	21749.5	28560	27309	28381.5	26740	31259	31551.5	30625	28479	34884	33843.5	33860	31437.5	29243	29048	30121	24626.5	31632.5
10121	27455	29552	26528.5	27504	36412	35062.5	26935	29698.5	26886	27780	26430.5	27601.5	30744	29584.5	30397	31063.5	29779.5	33615.5	31064	32478	28641.5	30543.5	33161	29519.5	31307.5	27341.5	30186	32770.5	29421.5	26739.5	28187	21781.5	28625	27341	28430.5	26788.5	31291	31600	30673.5	28528	34932.5	33876	33925	31502.5	29292	29064	30170	24659.5	31665.5
10221	27487.5	29568.5	26577	27536	36477	35111.5	26967.5	29731	26919	27813	26463.5	27634	30784	29601	30446	31112.5	29795.5	33664.5	31096	32543	28690.5	30608.5	33209.5	29568.5	31356.5	27341.5	30218.5	32819.5	29454.5	26756	28219	21781.5	28658	27374	28462.5	26821	31340	31648.5	30738.5	28560.5	34997.5	33941	33990	31551.5	29341	29097	30202.5	24691.5	31697.5
10321	27520	29600.5	26610	27585	36542	35192.5	27000	29763.5	26951	27845	26496	27666.5	30824	29633.5	30478.5	31145	29812	33713.5	31145	32575.5	28723	30641	33258	29601	31389	27390	30234.5	32852	29486.5	26772.5	28252	21781.5	28690	27406	28511.5	26869.5	31372.5	31681.5	30755	28609.5	35062.5	34006	34055	31584	29389.5	29113	30267.5	24740.5	31746.5
10421	27552.5	29633.5	26642	27617.5	36591	35257.5	27032.5	29812.5	26984	27910	26512	27699	30864	29666	30527.5	31210	29844.5	33762	31177.5	32640.5	28772	30673.5	33307	29633.5	31454	27406.5	30267	32900.5	29535.5	26772.5	28284	21781.5	28723	27439	28560	26918.5	31405.5	31714	30820	28658	35111.5	34055	34103.5	31616.5	29422	29145.5	30316	24757	31779
10521	27601	29698.5	26675	27650	36672	35306	27065	29844.5	27016	27926.5	26561	27731.5	30864	29698.5	30559.5	31259	29877	33827	31243	32673	28820.5	30689.5	33356	29666	31503	27438.5	30299.5	32933.5	29584.5	26788.5	28317	21798	28771.5	27471	28609	26951.5	31437.5	31779	30869	28690.5	35176.5	34087	34185	31665.5	29470.5	29161.5	30364.5	24789.5	31828
10621	27617.5	29730.5	26691	27699	36721	35371.5	27097.5	29877.5	27049	27975	26577	27764	30904	29714.5	30624.5	31291	29909.5	33859.5	31275	32721.5	28853	30722.5	33404.5	29715	31551.5	27455	30348.5	32965.5	29617.5	26821	28349	21798	28804.5	27504	28658	27000	31486.5	31795	30901	28739.5	35241.5	34152	34217	31714	29535.5	29194.5	30429.5	24822	31860
10721	27650	29747	26740	27747.5	36786	35436.5	27130	29909.5	27081	28024	26626	27796.5	30944	29763.5	30657.5	31340	29942.5	33924.5	31308	32771	28885.5	30787.5	33453.5	29747.5	31584	27471.5	30364.5	33014.5	29666	26837.5	28382	21798	28853	27536	28690.5	27016.5	31519	31828	30966	28771.5	35306.5	34217.5	34282	31746.5	29568.5	29210.5	30478.5	24854	31876.5
10821	27699	29812	26756	27747.5	36850.5	35485.5	27162.5	29942.5	27114	28056.5	26642	27845.5	30984	29796	30689.5	31389	29974.5	33989.5	31356.5	32819.5	28934.5	30803.5	33502	29779.5	31632.5	27503.5	30381	33047	29731	26854	28414	21830.5	28869.5	27569	28739	27065	31567.5	31893	30982.5	28804.5	35355.5	34282.5	34331	31795.5	29617	29210.5	30527.5	24870.5	31909
10921	27715	29812	26805	27812.5	36899.5	35550.5	27195	29991	27114	28089	26675	27861.5	30984	29812.5	30738.5	31438	29991	34022.5	31405	32868	28967	30836	33567.5	29828.5	31681.5	27536	30430	33096	29747	26886	28447	21830.5	28902	27601	28772	27114	31600.5	31909.5	31047.5	28853	35420.5	34315	34396	31844	29665.5	29259	30592.5	24903	31941.5
11021	27764	29861	26821	27845.5	36980.5	35615.5	27227.5	30023.5	27146	28138	26707.5	27894	31064	29844.5	30771	31470	30023.5	34071	31454	32917	29016	30868.5	33616	29861	31730.5	27552.5	30462.5	33128	29796	26886	28479	21830.5	28951	27601	28837	27162.5	31632.5	31958	31080	28885.5	35469	34363.5	34445	31876.5	29714.5	29292	30641	24935.5	31990.5
11121	27780	29893	26854	27877.5	37045.5	35664.5	27260	30072.5	27179	28170	26740	27942.5	31064	29893.5	30820	31519	30056	34120	31486.5	32965.5	29048	30917.5	33665	29893.5	31762.5	27585	30495	33161	29828.5	26886	28512	21847	28999.5	27666	28869	27179	31681.5	31990.5	31112.5	28918	35534	34428.5	34493.5	31909	29763.5	29308	30674	24984.5	32006.5
11221	27812.5	29942	26919	27910.5	37078.5	35729.5	27276	30104.5	27211	28219	26772.5	27959	31104	29893.5	30868.5	31568	30072.5	34185	31519	33014.5	29097	30933.5	33713.5	29926	31811.5	27601	30495	33193	29877	26919	28544	21847	29032	27699	28918	27227.5	31714	32023	31161.5	28966.5	35582.5	34461.5	34559	31974	29796	29340.5	30739	24984.5	32039
11321	27845	29974.5	26919	27942.5	37143.5	35794.5	27325	30153.5	27244	28235.5	26805	27991.5	31144	29942.5	30917	31616.5	30088.5	34217.5	31568	33047	29129.5	30966.5	33762	29975	31876.5	27634	30527.5	33226	29910	26935	28544	21863	29064.5	27731	28950.5	27260	31746.5	32072	31210	28999	35631.5	34526.5	34607.5	31990	29844.5	29340.5	30771	25000.5	32071.5
11421	27878	29991	26951	27975.5	37208.5	35859.5	27357.5	30186	27244	28284	26837.5	28024	31144	29958.5	30950	31649	30121	34250	31600	33079.5	29178.5	30998.5	33795	30023.5	31893	27634	30560	33258.5	29942	26951	28577	21879	29113	27764	28999.5	27309	31795.5	32104	31258.5	29048	35696.5	34591.5	34640	32055	29877	29373	30836	25033	32088
11521	27926.5	30039.5	26984	28007.5	37273.5	35908	27390	30218.5	27309	28332.5	26870	28056.5	31184	29974.5	30998.5	31697.5	30153.5	34282.5	31649	33128.5	29210.5	31031.5	33859.5	30040	31941.5	27666	30592.5	33274.5	29975	26951	28609	21879	29129.5	27796	29032	27341	31811.5	32137	31291.5	29048	35729	34623.5	34705	32071.5	29926	29405.5	30869	25065.5	32120
11621	27959	30088	27016	28040.5	37322	35956.5	27422.5	30251	27341	28365.5	26886	28089	31264	30007.5	31015	31730.5	30186	34347.5	31681.5	33193.5	29259.5	31063.5	33908.5	30072	31990.5	27699	30625	33323.5	30023.5	26984	28642	21879	29178	27796	29080.5	27390	31860.5	32169	31340	29113	35794	34672.5	34753.5	32104	29958	29422	30917.5	25082	32169
11721	27975	30121	27049	28072.5	37354.5	36005.5	27438.5	30283.5	27374	28414	26935	28121.5	31264	30039.5	31064	31795.5	30202	34380	31714	33225.5	29292	31096.5	33941	30105	32022.5	27731	30657.5	33355.5	30040	26984	28674	21895.5	29211	27861	29129.5	27406	31876.5	32202	31372.5	29129	35843	34737.5	34818.5	32136.5	30023	29438	30966	25114	32185.5
11821	28008	30153	27081	28105.5	37419.5	36086.5	27471.5	30316	27406	28462.5	26967.5	28170	31304	30072.5	31096.5	31827.5	30235	34429	31746.5	33274.5	29341	31129	33989.5	30137	32087.5	27731	30690	33388.5	30088.5	27000	28707	21912	29243	27894	29178	27455	31925.5	32250.5	31405	29178	35891.5	34770	34851.5	32185	30056	29454.5	31015	25146.5	32217.5
11921	28056.5	30186	27114	28137.5	37468.5	36135.5	27503.5	30348.5	27439	28479	27000	28186.5	31344	30104.5	31129	31860.5	30267	34477.5	31779	33307	29373	31145	34054.5	30170	32104	27747.5	30690	33420.5	30137	27016	28739	21912	29276	27926	29211	27504	31941.5	32267	31454	29194.5	35956.5	34818.5	34883.5	32218	30104.5	29471	31064	25163	32250.5
12021	28073	30218.5	27146	28170.5	37517.5	36184	27536.5	30381	27471	28512	27016	28219	31344	30137.5	31177.5	31892.5	30283.5	34526.5	31844	33355.5	29406	31178	34103.5	30235	32136.5	27780.5	30722.5	33437	30186	27032.5	28739	21912	29324.5	27959	29243	27520	31974	32315.5	31486	29210.5	35989	34867.5	34948.5	32266.5	30153	29503.5	31112.5	25195.5	32266.5
12121	28105	30267.5	27179	28202.5	37582.5	36249	27568.5	30413.5	27504	28560.5	27049	28268	31384	30169.5	31210.5	31941.5	30316	34575	31860	33388.5	29454.5	31210	34136	30267	32185.5	27796.5	30755	33469.5	30218.5	27049	28772	21912	29357	27959	29292	27552.5	32022.5	32348	31502.5	29275.5	36038	34900	34998	32299.5	30186	29519.5	31145	25211.5	32299
12221	28138	30283.5	27195	28219	37631	36282	27617.5	30446	27536	28609	27081	28284	31424	30186	31242.5	31974	30332	34607.5	31893	33420.5	29470.5	31243	34184.5	30283.5	32218	27812.5	30787.5	33502	30234.5	27065	28804	21928	29389.5	28024	29341	27585	32055.5	32397	31551.5	29291.5	36086.5	34965	35030	32315.5	30234.5	29535.5	31193.5	25244.5	32331.5
12321	28170	30348.5	27227.5	28267.5	37680	36347	27633.5	30495	27536	28625.5	27114	28316.5	31464	30202.5	31291.5	32023	30348.5	34656	31941.5	33469.5	29519.5	31275	34217.5	30332	32266.5	27829	30820	33534.5	30283.5	27081	28837	21928	29422	28024	29373	27634	32087.5	32397	31600.5	29340.5	36152	34997.5	35079	32364.5	30267.5	29552	31242.5	25293	32348
12421	28203	30381	27260	28284	37712	36395.5	27666.5	30527	27569	28674	27146	28333	31464	30234.5	31340.5	32055	30381	34672.5	31958	33518.5	29552	31308	34266	30348.5	32315.5	27861.5	30820	33583	30316	27081	28869	21944.5	29471	28089	29406	27666	32136.5	32462	31632.5	29373	36184	35046	35128	32396.5	30316	29568.5	31275	25293	32380.5
12521	28235	30397.5	27292.5	28316.5	37777	36444	27698.5	30543.5	27601	28723	27146	28381.5	31504	30267.5	31356.5	32088	30413.5	34737.5	32006.5	33550.5	29601	31324	34315	30381	32348	27877.5	30852.5	33616	30348.5	27114	28902	21960.5	29503	28089	29454.5	27715	32153	32478	31681.5	29405.5	36233	35079	35176.5	32429.5	30348.5	29600.5	31340	25325.5	32397
12621	28268	30430	27325	28365	37810	36477	27731	30576	27634	28739.5	27195	28414	31544	30299.5	31405.5	32120.5	30446	34754	32039	33583.5	29633	31356.5	34363.5	30430	32380.5	27894	30885	33648	30397.5	27114	28902	21960.5	29536	28122	29487	27747.5	32185.5	32494	31714	29421.5	36282	35127.5	35209	32461.5	30381	29617	31372.5	25342	32429
12721	28300	30462.5	27341	28381.5	37875	36542	27747.5	30625	27666	28788	27227.5	28446.5	31544	30332.5	31437.5	32153	30446	34802.5	32071.5	33615.5	29666	31389	34396	30446	32429.5	27910.5	30917.5	33664.5	30429.5	27130	28934	21976.5	29552	28154	29519.5	27780	32218	32543	31730.5	29454	36331	35176	35241.5	32494.5	30430	29633	31405	25374	32445.5
12821	28316.5	30495	27374	28414	37907	36607	27780	30641	27699	28820.5	27244	28463	31584	30348.5	31470	32185.5	30478.5	34851	32104	33648.5	29698	31421.5	34428.5	30495	32461.5	27926.5	30950	33697	30446	27130	28967	21976.5	29601	28187	29568.5	27813	32250.5	32575.5	31779	29486.5	36363	35209	35290	32526.5	30462.5	29649.5	31438	25390.5	32478
12921	28333	30527.5	27390	28463	37956.5	36639	27812.5	30690	27731	28853	27276	28495.5	31624	30381	31503	32234.5	30511	34884	32136.5	33697	29747	31421.5	34493.5	30527	32494.5	27942.5	30966.5	33713	30494.5	27162.5	28999	21976.5	29633	28219	29584.5	27845	32299.5	32608	31811.5	29503	36412	35257.5	35339	32559.5	30511	29666	31486.5	25423	32510.5
13021	28365.5	30576	27422.5	28479.5	38005	36688	27845	30722	27764	28885.5	27325	28511.5	31664	30397.5	31551.5	32250.5	30527	34932.5	32169	33730	29779.5	31470	34526.5	30543.5	32526.5	27975.5	30982.5	33746	30511	27179	29032	21993	29666	28252	29633	27878	32315.5	32624	31844	29519.5	36444.5	35290	35371.5	32575.5	30543.5	29682	31535	25455.5	32526.5
13121	28398	30592.5	27455	28511.5	38037.5	36737	27861	30738.5	27796	28918	27341	28544	31664	30429.5	31584	32299.5	30543.5	34948.5	32201.5	33778.5	29812	31486.5	34575	30576	32559.5	27975.5	31015	33762	30559.5	27179	29032	21993	29682	28317	29665.5	27910	32348	32657	31876.5	29568	36493	35322.5	35404	32624.5	30576.5	29698	31568	25472	32559.5
13221	28430.5	30625	27487.5	28528	38102.5	36769.5	27894	30771	27829	28967	27374	28576.5	31704	30446	31600	32315.5	30559.5	34997.5	32234	33795	29844.5	31519	34607.5	30625	32591.5	28007.5	31031.5	33794.5	30592.5	27195	29064	22009.5	29731	28317	29698.5	27943	32364.5	32705.5	31909	29601	36526	35371.5	35453	32640.5	30608.5	29714.5	31600	25488.5	32576
13321	28463	30657.5	27504	28544.5	38135	36818.5	27926	30787	27861	28983	27390	28609.5	31704	30478.5	31649	32348	30576	35030	32266.5	33843.5	29877	31551.5	34640	30641	32624.5	28024	31047.5	33827	30624.5	27211	29097	22009.5	29747	28349	29730.5	27975	32396.5	32722	31925	29633.5	36574.5	35404	35485	32673	30673.5	29731	31649	25521	32592
13421	28495.5	30690	27520	28593	38167.5	36867	27959	30820	27894	29032	27422.5	28625.5	31784	30511	31665	32380.5	30608.5	35062.5	32283	33876	29909.5	31568	34672.5	30673.5	32656.5	28056.5	31080	33843.5	30657.5	27211	29129	22009.5	29796	28382	29779.5	28008	32413	32754	31974	29633.5	36623	35436.5	35518	32689.5	30706.5	29747	31681.5	25537	32608
13521	28495.5	30722.5	27552.5	28625.5	38216	36899.5	27991	30852	27926	29064	27439	28658	31784	30527.5	31698	32445.5	30625	35078.5	32315	33892.5	29942	31584	34721	30706	32705.5	28056.5	31080	33859.5	30689.5	27244	29129	22025.5	29828	28414	29812	28024	32462	32787	32006.5	29666	36656	35485	35534	32721.5	30738.5	29763.5	31730	25553	32641
13621	28544	30771.5	27585	28642	38265	36964.5	28007.5	30885	27959	29080.5	27471	28690.5	31824	30543.5	31746.5	32445.5	30641	35127.5	32348	33941	29974.5	31616.5	34770	30738.5	32738	28089	31128.5	33892.5	30722.5	27244	29162	22041.5	29861	28414	29860.5	28073	32494.5	32787	32039	29682.5	36688	35518	35566.5	32738	30755	29779.5	31762.5	25586	32657
13721	28577	30803.5	27617.5	28642	38297.5	37013.5	28040	30917	27991	29129	27504	28723	31864	30576	31779	32478	30674	35160	32380.5	33973.5	29991	31649	34802.5	30771	32771	28089	31128.5	33908.5	30738.5	27260	29194	22041.5	29877	28479	29893.5	28105	32510.5	32835.5	32055	29731	36753	35550	35631.5	32786.5	30803.5	29795.5	31779	25586	32673.5
13821	28609	30820	27633.5	28690.5	38330	37046	28056.5	30933.5	28024	29162	27520	28755.5	31864	30592.5	31811.5	32510.5	30706	35192.5	32396.5	34006	30039.5	31665.5	34835	30787	32803	28121.5	31161.5	33941	30771	27276	29194	22058	29926	28479	29925.5	28121.5	32543	32868	32088	29747.5	36786	35583	35664	32819.5	30836.5	29812	31844	25602	32689.5
13921	28625.5	30852.5	27650	28706.5	38362.5	37094.5	28105.5	30982	28056	29194.5	27552.5	28755.5	31904	30641	31844	32559	30722.5	35225	32445.5	34038.5	30055.5	31697.5	34884	30836	32836	28121.5	31177.5	33973.5	30803.5	27292.5	29227	22058	29942	28512	29958.5	28138	32575.5	32900.5	32120.5	29779.5	36818	35615.5	35680	32819.5	30885	29828.5	31876.5	25650.5	32722
15321	28950.5	31291.5	27991.5	29048	38882.5	37647.5	28463	31373	28447	29649.5	27910	29162	32260	30949.5	32266.5	32933	30998.5	35664.5	32836	34477.5	30511	32006.5	35387.5	31210	33225.5	28365	31486.5	34266	31210	27455	29552	22155.5	30348.5	28902	30430	28560.5	32933.5	33274.5	32527	30104.5	37306	36103	36119.5	33160.5	31372.5	30023.5	32364.5	25910.5	32998.5
16321	29162	31535	28170.5	29227	39143	37940	28674.5	31600.5	28707	29893	28121.5	29357	32460	31145.5	32510.5	33128.5	31145	35891.5	33030.5	34721	30787.5	32185.5	35696.5	31438	33469.5	28479	31649	34429	31454	27536	29715	22237	30592.5	29129	30674	28771.5	33128	33453.5	32722	30283.5	37566	36363	36330.5	33339.5	31633	30137.5	32624.5	26073.5	33112
17321	29340.5	31762.5	28317	29406	39370.5	38183.5	28869	31779	28934	30121	28284	29552	32660	31291.5	32706	33307	31275	36070.5	33193.5	34916	30998.5	32331.5	35924	31616.5	33664.5	28593	31779	34559	31632.5	27634	29877	22318	30804	29357	30917.5	28983	33307	33632	32900.5	30446	37810	36574.5	36509.5	33485.5	31876.5	30202	32851.5	26219.5	33242
18321	29470.5	31958	28463	29535.5	39549.5	38395	29031.5	31941.5	29162	30299.5	28447	29731	32820	31438	32884.5	33437	31389	36233	33355.5	35095	31194	32462	36151.5	31795.5	33810.5	28658	31893	34656	31795.5	27699	30007	22367	30982.5	29552	31112.5	29129.5	33469.5	33778.5	33047	30559.5	37972.5	36736.5	36656	33615.5	32088	30283.5	33031	26333.5	33339.5
19321	29617	32120.5	28576.5	29666	39695.5	38574	29178	32088	29357	30478.5	28609	29877	32980	31568	33030.5	33535	31486.5	36379	33485.5	35225	31356.5	32559	36330.5	31941.5	33973.5	28755.5	32006.5	34753.5	31958	27747.5	30137	22416	31145	29715	31275	29275.5	33583.5	33908.5	33177	30673.5	38119	36883	36769.5	33697	32283	30332.5	33193	26431	33404.5
20321	29714.5	32283	28690.5	29763	39809.5	38736.5	29308	32218	29519	30625	28723	30023.5	33100	31665	33160.5	33632	31584	36477	33599.5	35355	31519	32641	36477	32055.5	34087	28836.5	32088	34835	32088	27796	30235	22464.5	31291.5	29877	31421.5	29405.5	33697	33990	33291	30771	38249	37013.5	36867	33778.5	32413	30381	33339.5	26512	33469.5
21321	29795.5	32413	28755.5	29860.5	39907	38850	29405.5	32331.5	29682	30771	28820.5	30137	33220	31762.5	33274.5	33730	31633	36558	33681	35452.5	31616.5	32722	36623.5	32169	34185	28901.5	32153	34883.5	32185	27845.5	30300	22529.5	31437.5	29975	31551	29519.5	33795	34087.5	33372	30836	38346	37095	36932	33876	32559.5	30397.5	33437	26593.5	33502
22321	29909.5	32526.5	28837	29925.5	39988	38964	29503	32413	29845	30885	28934.5	30235	33336	31844	33372	33795	31714	36655.5	33746	35550.5	31746.5	32803.5	36737	32266.5	34266	28966.5	32218	34932.5	32266.5	27877.5	30397	22578.5	31551	30105	31665.5	29600.5	33860	34168.5	33453	30917.5	38427.5	37192	36997	33908.5	32673	30446	33550.5	26675	33551
23321	29974.5	32640.5	28918	30007	40069.5	39045	29584.5	32510.5	29975	30966	29031.5	30332	33376	31909	33453	33843.5	31762.5	36704.5	33827	35631.5	31827.5	32852	36818.5	32348	34315	29015.5	32283	34981	32364	27910.5	30462	22627	31632.5	30202	31779	29698.5	33925	34217	33518	30966	38525	37241	37046	33957.5	32786.5	30462	33599.5	26707.5	33567
24321	30023.5	32722	28967	30056	40101.5	39110.5	29666	32559	30072	31063.5	29096.5	30430	33496	31974	33518.5	33925	31795.5	36753	33892	35697	31925.5	32900.5	36899.5	32413	34380	29080.5	32348	35014	32429.5	27942.5	30527	22643.5	31730	30300	31860.5	29763.5	33973.5	34298.5	33600	31031	38557.5	37306	37094.5	34022.5	32884.5	30478.5	33697.5	26756	33583.5
25321	30072.5	32819	29015.5	30104.5	40150.5	39175	29747.5	32657	30202	31145	29178	30511	33536	32039	33583.5	33957	31844	36818	33941	35745.5	31990	32949.5	36981	32510.5	34412.5	29113	32364	35046.5	32494.5	27959	30560	22692.5	31795	30365	31941.5	29812	34022.5	34331	33648.5	31080	38606.5	37371	37111	34054.5	32949.5	30495	33746	26805	33599.5
26321	30104.5	32884	29048	30153.5	40199.5	39240	29812.5	32706	30300	31210	29226.5	30576.5	33616	32088	33632	34022	31876.5	36834.5	33973.5	35810.5	32055	32998	37046	32559.5	34461	29145.5	32397	35078.5	32575.5	27991.5	30625	22724.5	31893	30462	31990.5	29877	34071	34396	33697	31129	38638.5	37403.5	37143	34103.5	33030.5	30511	33795	26837.5	33599.5
27321	30153.5	32933	29096.5	30186	40248	39289	29844.5	32738	30397	31291.5	29308	30641.5	33656	32136.5	33680.5	34087	31893	36899.5	34022.5	35859.5	32087.5	33047	37078	32608	34494	29178.5	32445.5	35095	32608	28024	30657	22757.5	31941.5	30527	32055.5	29910	34103.5	34412.5	33762	31177.5	38671.5	37436	37176	34152.5	33095.5	30543.5	33827	26870	33615.5
28321	30186	32998	29129.5	30218.5	40264	39321.5	29893.5	32771	30462	31324	29340.5	30690	33736	32169	33729.5	34152	31941.5	36932	34071.5	35908	32136.5	33096	37111	32673	34510	29210.5	32462	35111	32657	28040	30690	22806	31990.5	30592	32120.5	29975	34136	34461	33778.5	31243	38703.5	37501	37208	34201	33128	30560	33860	26902.5	33615.5
29321	30218.5	33030.5	29161.5	30267.5	40329	39370.5	29942.5	32819.5	30527	31372.5	29405.5	30738.5	33776	32218	33762.5	34233.5	31958	36964.5	34103.5	35940.5	32152.5	33144.5	37143	32722	34542.5	29243.5	32510.5	35127.5	32689.5	28073	30722	22822.5	32039	30625	32153	30007	34168.5	34493.5	33843.5	31324	38736.5	37517	37241	34249.5	33177	30609	33892.5	26935	33632
30321	30234.5	33079.5	29194.5	30316	40378	39402.5	29974.5	32852	30592	31421.5	29454	30787.5	33776	32250	33778.5	34314.5	31974	37013.5	34136.5	35989.5	32201.5	33209.5	37192	32770.5	34558.5	29275.5	32543	35176.5	32754.5	28073	30755	22855	32104	30690	32201.5	30056	34184.5	34526	33876	31389	38752.5	37566	37257	34347.5	33225.5	30657.5	33892.5	26951.5	33616
31321	30267.5	33111.5	29210.5	30365	40443	39435.5	30007.5	32884.5	30657	31470.5	29470.5	30820	33856	32266.5	33827.5	34412.5	32023	37045.5	34168.5	36022	32234	33291	37208	32852	34558.5	29292	32591.5	35192.5	32770.5	28105.5	30820	22887	32153	30722	32250.5	30072.5	34201	34558.5	33957	31470.5	38768.5	37598.5	37306	34412.5	33274.5	30722.5	33924.5	26983.5	33616
32321	30299.5	33144.5	29259.5	30430	40508	39484	30056	32917	30690	31519	29535.5	30885	33896	32315	33860	34526	32039	37127	34201.5	36070.5	32266.5	33356	37257	32901	34575	29340.5	32608	35209	32835.5	28121.5	30852	22920	32185.5	30755	32283	30104.5	34233.5	34624	34006	31551.5	38801.5	37663.5	37322	34510	33307	30804	33941	27016	33616
33321	30332.5	33176.5	29308	30462.5	40589.5	39533	30072.5	32949.5	30755	31551.5	29568.5	30933.5	33936	32364.5	33892	34656	32087.5	37192.5	34233.5	36119	32283	33453	37273.5	32965.5	34607.5	29357	32673	35225	32868.5	28154	30917	22952	32218	30820	32332	30153.5	34250	34672.5	34087.5	31649	38850	37712.5	37370.5	34624	33356	30901.5	33957.5	27049	33616
34321	30365	33209.5	29340.5	30543.5	40670.5	39549	30137.5	32982	30820	31584	29617	30966.5	33976	32397	33941	34802.5	32120	37257.5	34266.5	36184.5	32315	33567	37305.5	33047	34624	29389.5	32722	35257.5	32933	28202.5	30950	22985	32283	30852	32348	30202	34266	34721.5	34136	31779	38866.5	37777.5	37403.5	34737.5	33404.5	31015	33973.5	27065	33600
35321	30397	33242	29389	30609	40768.5	39614	30169.5	33014.5	30852	31633	29666	31015	33976	32445.5	34006	34965	32153	37354.5	34331.5	36249.5	32348	33681	37338.5	33128.5	34624	29422	32770.5	35273.5	32966	28235.5	30982	23033.5	32315.5	30885	32413	30235	34314.5	34786	34233.5	31925.5	38898.5	37858.5	37468.5	34900	33469.5	31145	34006	27097.5	33583.5
36321	30446	33291	29454.5	30706.5	40898	39679	30202.5	33079.5	30885	31665	29715	31063.5	34056	32494	34038.5	35176.5	32185.5	37468.5	34396	36298	32380.5	33811	37403.5	33226	34640	29454.5	32835.5	35322.5	33047	28251.5	31048	23082	32364	30917	32445.5	30283.5	34347	34867.5	34315	32071.5	38931	37940	37517.5	35046.5	33518.5	31307.5	34022	27146.5	33599.5
37321	30494.5	33323.5	29503	30787.5	41028.5	39744	30251	33128	30917	31698	29780	31112.5	34136	32559	34103.5	35404	32250.5	37566	34461	36395.5	32413	33973.5	37435.5	33356	34640	29503	32900.5	35355.5	33095.5	28284.5	31145	23115	32429.5	30950	32510.5	30332.5	34396.5	34965	34428.5	32234.5	38980	38037.5	37582.5	35241.5	33600	31486	34038.5	27195	33599.5
38321	30543.5	33372	29568.5	30901	41191	39825.5	30299.5	33160.5	30950	31763	29845	31177.5	34176	32624.5	34168.5	35615.5	32315.5	37696	34542.5	36493	32445.5	34152.5	37485	33453	34672.5	29536	32998	35404	33177	28333	31210	23196	32478	30982	32559	30381	34445	35062.5	34542.5	32413	39029	38151	37663.5	35436.5	33648.5	31665	34087	27244	33616
39321	30608.5	33421	29649.5	31015	41337.5	39923	30381	33242	30982	31811.5	29909.5	31242.5	34256	32689.5	34234	35891.5	32396.5	37858.5	34591.5	36590.5	32510.5	34347.5	37566	33583	34688.5	29584.5	33095.5	35452.5	33274.5	28382	31275	23228.5	32543	30982	32624	30446	34494	35176.5	34656.5	32624	39094	38281.5	37761	35664	33729.5	31893	34103.5	27292.5	33600
40321	30673.5	33469.5	29747	31161.5	41500	40004.5	30430	33307	31015	31860.5	29975	31324	34336	32787	34347.5	36168	32462	38005	34689	36704.5	32543	34542.5	37631	33713.5	34705	29633	33193	35501.5	33372	28463	31405	23310	32624.5	31015	32705.5	30527.5	34575	35306.5	34786	32819.5	39159	38411.5	37826	35908	33843.5	32104.5	34136	27373.5	33600
41321	30754.5	33534.5	29844.5	31307.5	41727.5	40102	30511	33388.5	31048	31941.5	30072.5	31405	34416	32868.5	34429	36477	32527	38216.5	34819	36834.5	32591.5	34754	37728.5	33876	34754	29682	33323.5	35583	33469.5	28512	31535	23358.5	32705.5	31048	32786.5	30608.5	34656.5	35453	34932.5	33063	39240.5	38557.5	37940	36184.5	33941	32332	34168.5	27439	33599.5
42321	30820	33600	29958.5	31470.5	41922.5	40215.5	30592	33469.5	31080	32006.5	30153.5	31502.5	34496	32982	34542.5	36769.5	32640.5	38411.5	34932.5	36964.5	32673	34997.5	37810	34054.5	34770	29730.5	33469.5	35664	33583.5	28593	31665	23456.5	32787	31080	32868	30690	34737.5	35615	35078.5	33291	39305.5	38736.5	38070	36444	34071	32591.5	34217.5	27520	33616
43321	30901	33681	30088.5	31649	42133.5	40362	30690	33567	31113	32071.5	30283.5	31600.5	34612	33112	34656	37094.5	32738	38622.5	35079	37110.5	32738	35225	37923.5	34217.5	34818.5	29795.5	33616	35745.5	33729.5	28658	31795	23521.5	32900.5	31113	32965.5	30803.5	34835	35794	35274	33534.5	39419.5	38915.5	38167.5	36720.5	34201	32851.5	34266	27633.5	33632
44321	30998.5	33778.5	30218.5	31811.5	42345.5	40508.5	30787	33664.5	31178	32169	30381	31714	34732	33209.5	34819	37420	32852	38850.5	35209	37306	32803.5	35485.5	38037.5	34396	34884	29860.5	33762.5	35843	33860	28739	31958	23618.5	32998	31145	33096	30901	34949	35989.5	35436.5	33795	39500.5	39094	38313.5	37013.5	34347	33128	34331	27715	33632
45321	31145	33876	30348.5	32006.5	42572.5	40670.5	30901	33778.5	31210	32266.5	30494.5	31844	34852	33355.5	34948.5	37745	32982	39094	35387.5	37484.5	32868.5	35745.5	38167.5	34607	34932.5	29942	33941	35924.5	34022.5	28820.5	32120	23700	33112	31178	33226	31031.5	35062.5	36184	35631.5	34054.5	39614	39305.5	38443.5	37322	34510	33388.5	34412.5	27829	33648.5
46321	31242.5	33973.5	30560	32218	42800	40849.5	31047.5	33892	31275	32364.5	30657.5	31990.5	35052	33502	35144	38070	33128	39370	35566.5	37680	32982	36005.5	38314	34818.5	34981.5	30040	34119.5	36038	34185	28918	32315	23797.5	33242	31243	33356	31161.5	35192.5	36395.5	35843	34315	39728	39533	38590	37615	34672.5	33648.5	34510	27959	33665
47321	31389	34087.5	30722.5	32445.5	43060.5	41028.5	31177.5	34038.5	31308	32478	30804	32120.5	35132	33664.5	35323	38378.5	33274.5	39630.5	35745.5	37875	33063	36282	38460	35014	35046	30137	34298.5	36151.5	34363.5	29015.5	32511	23911.5	33372	31275	33518.5	31308	35339	36607	36054.5	34591	39874.5	39760.5	38736.5	37923.5	34867.5	33925	34575	28089	33713.5
48321	31551.5	34217	30901.5	32640.5	43288	41223.5	31340.5	34184.5	31373	32608	30966.5	32283	35332	33827	35517.5	38720	33420.5	39906.5	35957	38086	33177	36542	38622.5	35257.5	35127.5	30251	34494	36265.5	34559	29145.5	32738	24009	33518	31340	33665	31470.5	35501.5	36834.5	36282	34835	40004	40004.5	38915	38216	35046.5	34201	34672.5	28219	33713.5
49321	31681.5	34363.5	31080	32884.5	43515.5	41418.5	31519	34331	31438	32738	31145	32478	35532	34006	35713	39013	33583.5	40183	36184.5	38313.5	33291	36834.5	38817.5	35485.5	35209	30332.5	34721.5	36395.5	34753.5	29259.5	32933	24122.5	33697.5	31405	33843.5	31633	35648	37062	36509.5	35111.5	40183	40231.5	39094	38525	35257.5	34461	34786.5	28365	33746
50321	31860.5	34526.5	31291	33112	43759.5	41646	31665	34510	31503	32884.5	31324	32657	35732	34168.5	35924.5	39321.5	33729.5	40475.5	36379	38525	33420.5	37095	38996.5	35680.5	35306.5	30462.5	34916	36558	34949	29373	33161	24252.5	33859.5	31470	34038.5	31795.5	35826.5	37306	36737	35371.5	40329.5	40508.5	39273	38785	35485	34689	34900	28511.5	33762.5
51321	32023	34672.5	31502.5	33355.5	44003.5	41857.5	31876.5	34688.5	31600	33047	31502.5	32868.5	35892	34396.5	36152	39598	33892.5	40752	36623	38752.5	33567	37338.5	39191.5	35924.5	35404	30576	35143.5	36704.5	35176.5	29487	33388	24382.5	34038.5	31535	34250	31974	35989.5	37533.5	36980.5	35631.5	40508	40752	39468	39078	35713	34949	35046.5	28674	33811
52321	32234	34835	31714	33583	44247	42085	32071.5	34867.5	31665	33193.5	31698	33063	36128	34575	36395.5	39890.5	34087.5	41028.5	36867	38996	33697	37582	39386.5	36135.5	35501.5	30706	35355	36834.5	35388	29600.5	33616	24512.5	34217.5	31600	34461	32185.5	36184	37777	37224.5	35891.5	40687	41012	39630.5	39338	35973	35192.5	35160	28836.5	33843.5
53321	32396.5	35013.5	31925.5	33827.5	44474.5	42312.5	32282.5	35063	31730	33355.5	31909	33307	36288	34770	36623	40166.5	34266.5	41288.5	37111	39224	33843.5	37826	39598	36379	35599	30852.5	35583	37013	35631.5	29747	33876	24626.5	34412.5	31698	34704.5	32380.5	36379.5	38021	37452	36119.5	40882	41240	39841.5	39598	36200.5	35420.5	35323	28999.5	33892.5
54321	32592	35209	32169.5	34038.5	44702.5	42556.5	32494	35257.5	31860	33534.5	32120.5	33534.5	36528	34965	36867	40394.5	34445	41548.5	37354.5	39468	33973.5	38070	39793	36590.5	35745	30982.5	35810.5	37175.5	35826.5	29877	34104	24789	34607.5	31795	34916.5	32592	36558	38265	37696	36379.5	41061	41500	40020.5	39841.5	36444	35615.5	35469	29178	33941
55321	32819.5	35371.5	32380.5	34282	44930	42784	32722	35453	31958	33729.5	32348	33746	36768	35176.5	37110.5	40654.5	34624	41808.5	37582	39695.5	34136	38265	40004.5	36834	35859	31129	36021.5	37305.5	36054.5	30007	34331	24903	34819	31860	35144	32786.5	36769.5	38476	37939.5	36606.5	41256	41727	40231.5	40085.5	36704.5	35843	35647.5	29324.5	33973.5
56321	32998.5	35582.5	32608	34510	45141	43011.5	32933	35664	32055	33908.5	32559	34006	36968	35371.5	37371	40882	34818.5	42052.5	37842.5	39939	34299	38492.5	40216	37046	36005	31259	36249.5	37484.5	36282	30153.5	34559	25049.5	35013.5	31958	35404	33014.5	36948	38704	38167.5	36850.5	41435	41987.5	40410.5	40313.5	36948	36038	35827	29503	34038.5
57321	33242	35778	32835.5	34737.5	45368.5	43255.5	33177	35859	32185	34087.5	32786.5	34250	37208	35550	37614.5	41093.5	34981	42296	38086.5	40167	34477.5	38704	40443	37273.5	36119.5	31421.5	36460.5	37647	36509.5	30300	34786	25195.5	35241	32088	35647.5	33225.5	37159.5	38931.5	38395	37078.5	41646	42198.5	40589.5	40508.5	37192.5	36233	36005.5	29665.5	34103.5
58321	33437	35989.5	33063	34948.5	45564	43482.5	33388.5	36070	32315	34298.5	33014.5	34493.5	37444	35761.5	37842.5	41304.5	35176.5	42524	38330	40378	34640	38899	40654.5	37484.5	36265.5	31567.5	36671.5	37810	36737	30462.5	35014	25325.5	35452.5	32185	35891.5	33437	37355	39143	38606.5	37289.5	41841.5	42410	40784.5	40703.5	37468.5	36412	36168	29828	34168.5
59321	33665	36184	33274.5	35144	45775	43694.5	33632	36298	32445	34494	33242	34737.5	37644	35973	38102.5	41516	35355	42719	38557.5	40589.5	34802.5	39077.5	40849.5	37679.5	36412	31746.5	36883	37956.5	36932	30592.5	35241	25472	35680.5	32315	36152	33648.5	37533.5	39354	38833.5	37501	42052.5	42621.5	40947.5	40898.5	37679.5	36590.5	36363	29990.5	34233.5
60321	33876	36395.5	33486	35371.5	45970	43938	33860	36509.5	32576	34672.5	33469.5	34981.5	37884	36168	38346.5	41662	35534	42930	38785	40784.5	34965	39256.5	41044.5	37874.5	36574.5	31909	37078.5	38118.5	37143.5	30739	35436	25602	35892	32445	36396	33860	37761	39549	39029	37712.5	42231	42816.5	41126	41077	37923.5	36753.5	36558	30169.5	34298.5
61321	34087	36590.5	33697.5	35550.5	46148.5	44149.5	34087	36688.5	32738	34883.5	33697	35225	38084	36346.5	38573.5	41841	35713	43109	39012.5	40996	35111.5	39435.5	41256	38086	36737	32039	37273.5	38297.5	37322	30869	35664	25732	36119	32576	36639.5	34054.5	37939.5	39744	39240.5	37891	42426	43011.5	41272.5	41223.5	38183.5	36916	36753.5	30316	34363.5
62321	34315	36801.5	33908.5	35745	46344	44344.5	34299	36899.5	32901	35079	33908.5	35469	38324	36542	38785	42003.5	35891.5	43304	39224	41191	35306.5	39597.5	41451	38264.5	36883.5	32201.5	37452.5	38444	37517	31015	35859	25878	36314.5	32738	36883.5	34250	38118.5	39907	39419	38086	42589	43190.5	41434.5	41370	38411	37062	36932	30478.5	34445
63321	34510	36981	34103.5	35924.5	46522.5	44555.5	34526.5	37094.5	33063	35257.5	34120	35713	38524	36704.5	39013	42166.5	36054.5	43483	39435.5	41386	35453	39728	41630	38460	37029.5	32348	37631	38590	37728.5	31161	36054	26008	36541.5	32868	37094.5	34461	38281.5	40118	39614	38248.5	42784	43385.5	41597.5	41532	38623	37208.5	37143.5	30625	34526
64321	34721	37192.5	34298.5	36103	46701.5	44751	34737.5	37289.5	33226	35452.5	34331	35924	38760	36899.5	39224	42313	36233	43645.5	39630.5	41548.5	35615.5	39874	41792.5	38639	37192	32510.5	37810	38736.5	37891	31275	36217	26138.5	36736.5	32998	37322	34623.5	38492.5	40264.5	39793	38427.5	42979	43532	41727.5	41679	38834	37354.5	37322.5	30755	34607.5
65321	34916	37387	34493.5	36265.5	46848	44930	34948.5	37484.5	33388	35631.5	34542.5	36152	38960	37062	39419	42442.5	36379	43792	39825.5	41727	35794	40004	41971.5	38818	37338.5	32673	37956	38882.5	38070	31421.5	36412	26268.5	36964.5	33161	37533.5	34803	38638.5	40427	39955.5	38590	43141.5	43694	41873.5	41792.5	39045.5	37468.5	37501	30901	34672.5
66321	35111.5	37566	34672.5	36444.5	47010.5	45108.5	35160	37679.5	33583	35827	34754	36379	39160	37241	39630.5	42572.5	36542	43922	40004	41906	35940.5	40118	42133.5	38964	37501	32819.5	38134.5	39012.5	38232.5	31567.5	36574	26415	37176	33323	37761.5	34997.5	38801.5	40589.5	40101.5	38736.5	43304	43824	41987.5	41922.5	39240	37582	37679.5	31031.5	34737.5
67321	35306.5	37761	34868	36590.5	47156.5	45271	35339	37858.5	33746	36005.5	34949	36590.5	39320	37387	39809	42686.5	36704.5	44052	40183	42036	36103	40248	42296.5	39126.5	37647.5	32965.5	38281	39175.5	38395	31697.5	36737	26545	37371	33486	37956.5	35160	38980	40752	40264.5	38899	43450.5	43954	42117.5	42020	39419	37696	37858.5	31177.5	34819
68321	35485	37939.5	35030.5	36753	47286.5	45450	35534	38037.5	33908	36184.5	35144	36785.5	39520	37550	39988	42800	36834.5	44198.5	40345.5	42182.5	36249.5	40362	42458.5	39273	37777	33095.5	38428	39273	38541.5	31827.5	36899	26675	37566	33616	38151.5	35322.5	39126.5	40865.5	40427	39045	43613	44101	42247.5	42150	39630.5	37793.5	38037	31291	34900
69321	35648	38118.5	35192.5	36883.5	47433	45596.5	35713	38216.5	34104	36330.5	35339	36980.5	39720	37712.5	40150.5	42897.5	37013.5	44295.5	40492	42329	36396	40476	42588.5	39435.5	37940	33209.5	38590	39419.5	38671.5	31957.5	37030	26788.5	37744.5	33811	38346	35469	39272.5	41012.5	40557	39159	43743	44214.5	42361.5	42247.5	39777	37924	38216	31405	34981.5
70321	35843	38281	35339	37029.5	47547	45742.5	35892	38362.5	34266	36509	35517.5	37176	39916	37858.5	40329.5	43011.5	37127	44426	40655	42475.5	36526	40557	42718.5	39565.5	38070	33355.5	38704	39533	38818	32071.5	37160	26902.5	37923.5	33941	38525	35631.5	39435.5	41142.5	40703	39289	43873	44328	42459	42328.5	39955.5	38005	38362.5	31519	35062.5
71321	36005.5	38460	35485	37143.5	47676.5	45888.5	36054	38541	34461	36655.5	35696.5	37371	40036	37989	40476	43092.5	37257.5	44523	40801	42605	36672	40654.5	42849	39695.5	38200	33502	38850.5	39647	38948	32202	37290	27016	38118.5	34104	38687.5	35761.5	39549	41239.5	40833	39419	44019.5	44442	42556.5	42442.5	40101.5	38102.5	38525	31616.5	35160
72321	36151.5	38606.5	35631.5	37257.5	47790.5	46019	36200.5	38671.5	34624	36802	35859	37517	40236	38119	40605.5	43190	37387	44637	40931	42719	36802	40752	42963	39841.5	38330	33615.5	38947.5	39760.5	39061.5	32331.5	37420	27130	38297.5	34266	38866.5	35891.5	39695.5	41353.5	40947	39516.5	44133	44523	42654	42507.5	40264.5	38184	38671	31730.5	35225.5
73321	36314	38752.5	35761.5	37387	47888	46133	36363	38833.5	34819	36948	36021.5	37696	40396	38249	40752	43288	37533.5	44718.5	41061	42832.5	36916	40849.5	43093	39955.5	38492.5	33745.5	39061.5	39858	39159	32429.5	37550	27260	38460	34429	39012.5	36005.5	39809	41467.5	41061	39630.5	44247	44653.5	42735.5	42589	40411	38265	38817.5	31827.5	35290
74321	36444	38899	35907.5	37501	48002	46262.5	36509.5	38947.5	35014	37094.5	36168	37858.5	40556	38362.5	40898	43369	37631	44815.5	41174.5	42946.5	37046	40914.5	43190.5	40085.5	38606.5	33860	39175	39955.5	39289	32543	37680	27373.5	38606.5	34559	39143	36135.5	39939.5	41581	41175	39744.5	44361	44718.5	42832.5	42670	40524.5	38346.5	38947.5	31925.5	35371.5
75321	36590.5	39029	36021.5	37598.5	48099.5	46360	36639.5	39094	35176	37225	36331	38004.5	40676	38492.5	41028	43434	37761	44897	41288.5	43044	37159.5	40995.5	43320.5	40199.5	38720	33973.5	39289	40036.5	39386.5	32640.5	37777	27471.5	38769	34721	39305.5	36249.5	40053	41662	41272	39842	44474.5	44799.5	42897.5	42735	40670.5	38443.5	39094	32023	35453
76321	36721	39175	36135	37696	48213.5	46474	36769.5	39240.5	35339	37371	36477	38134.5	40796	38606.5	41142	43515.5	37858.5	44962	41386	43157.5	37257	41077	43385.5	40280.5	38833.5	34071	39402.5	40150.5	39484	32738	37875	27585	38915	34851	39419.5	36347	40167	41760	41386	39923	44556	44897.5	42962.5	42816.5	40784.5	38492.5	39208	32104	35517.5
77321	36834.5	39289	36265.5	37793.5	48278	46588	36899.5	39354.5	35502	37484.5	36607	38281	40956	38703.5	41256	43580.5	37972	45027.5	41500	43239	37370.5	41142	43515.5	40411	38947.5	34168.5	39484	40215.5	39581.5	32868	37972	27666.5	39045.5	35014	39533	36460.5	40264.5	41841	41467.5	40020.5	44669.5	44978.5	43027.5	42881.5	40898	38574	39338	32169	35599
78321	36964.5	39419	36363.5	37874.5	48359.5	46685.5	37013	39468	35664	37598.5	36753.5	38411	41076	38817.5	41369.5	43646	38070	45125	41597	43337	37484.5	41191	43580.5	40508	39045	34266.5	39581.5	40313	39646.5	32949	38070	27780	39191.5	35176	39679	36558	40362	41938.5	41564.5	40102	44751	45043.5	43092.5	42914	41012.5	38655	39451.5	32250.5	35680
79321	37078.5	39533	36477	37972	48441	46766.5	37143	39582	35827	37696	36867	38525	41232	38915	41467.5	43711	38167.5	45206	41695	43418	37565.5	41272	43678	40589.5	39159	34363.5	39663	40394.5	39760.5	33047	38200	27861.5	39321.5	35274	39793	36639.5	40459.5	41987	41646	40183	44848.5	45124.5	43157.5	42979	41126	38703.5	39549	32331.5	35745.5
80321	37192	39646.5	36574.5	38070	48522.5	46864	37241	39695.5	35989	37810	36997	38671.5	41352	38996.5	41565	43776	38265	45255	41776	43499	37647.5	41321	43743	40687	39224	34445	39728	40459.5	39825.5	33144.5	38265	27959	39435.5	35436	39890.5	36737	40541	42085	41694.5	40280.5	44913.5	45173.5	43206.5	43044	41223.5	38752.5	39630.5	32396.5	35810.5
81321	37290	39760.5	36672	38134.5	48587.5	46929	37371	39793	36119	37923.5	37110.5	38769	41472	39094	41662.5	43824.5	38346.5	45320	41873.5	43597	37744.5	41386	43824	40768	39321.5	34542.5	39825.5	40524.5	39890.5	33242	38362	28040.5	39565	35567	39988	36818	40654.5	42166	41809	40345.5	44994.5	45238.5	43287.5	43092.5	41321	38834	39744.5	32478	35875
82321	37403.5	39858	36753.5	38216	48652	47010	37468.5	39907	36282	38021	37224.5	38899	41552	39175.5	41743.5	43873.5	38427.5	45368.5	41938.5	43629	37826	41451	43905.5	40849.5	39419.5	34640	39906.5	40589.5	39972	33339.5	38428	28137.5	39646.5	35664	40085.5	36899.5	40719.5	42215.5	41874	40394.5	45059.5	45319.5	43320.5	43141.5	41402.5	38899	39825.5	32543	35973
83321	37484.5	39972	36850.5	38281	48717.5	47091.5	37566	39988	36412	38118.5	37322	38996.5	41672	39272.5	41841.5	43938.5	38509	45433.5	42020	43727	37924	41483.5	43970.5	40931	39500.5	34721.5	39955.5	40670.5	40020.5	33404.5	38493	28219	39760.5	35794	40183	36980.5	40800.5	42296.5	41939	40475.5	45141	45336	43385.5	43190.5	41467.5	38947.5	39923	32608	36022
84321	37582.5	40053	36932	38362.5	48782.5	47157	37631	40085.5	36542	38216.5	37436	39094	41752	39354	41938.5	43970.5	38606.5	45498.5	42069	43775.5	38005	41516	44035.5	41012	39565.5	34786.5	40037	40736	40085.5	33486	38558	28300.5	39858	35924	40264	37045.5	40882	42345	42020	40557	45206	45401	43434	43255.5	41581	38996.5	40004.5	32673	36087
85321	37663.5	40134.5	37013	38411.5	48847	47221.5	37745	40183	36672	38297.5	37533.5	39191.5	41872	39419	42003.5	44035.5	38671	45515	42166	43840.5	38053.5	41564.5	44084	41093.5	39630.5	34867.5	40102	40785	40167	33583.5	38623	28381.5	39971.5	36022	40362	37127	40947	42410	42085	40605.5	45254.5	45449.5	43483	43288	41662	39045	40086	32722	36135.5
86321	37761	40232	37078	38460	48896	47303	37810	40264.5	36802	38346	37631	39272.5	41952	39484.5	42069	44084.5	38752.5	45580	42231.5	43905.5	38135	41629.5	44149	41142.5	39712	34932.5	40167	40833.5	40215.5	33665	38688	28446.5	40053	36119	40443.5	37192.5	41012	42459	42117.5	40654.5	45303.5	45515	43515.5	43304.5	41727	39077.5	40151	32771	36200.5
87321	37842	40297	37159.5	38541.5	48961	47352	37891	40329.5	36932	38444	37712	39354	42072	39565.5	42150	44117	38818	45612.5	42296.5	43954	38216.5	41678.5	44230.5	41223.5	39777	34997.5	40216	40882	40264.5	33730	38753	28528	40134	36249	40508.5	37257.5	41077	42507.5	42166.5	40736	45369	45547.5	43564.5	43353	41808.5	39143	40232	32819.5	36265.5
88321	37907	40394.5	37240.5	38606.5	48994	47416.5	37972	40410.5	37030	38525	37794	39451.5	42112	39630.5	42215	44166	38882.5	45677.5	42345	44019	38281.5	41711.5	44263	41288.5	39842	35062.5	40281	40931	40329.5	33795	38818	28609	40232	36347	40589.5	37306	41125.5	42572.5	42263.5	40785	45417.5	45596	43596.5	43401.5	41874	39191.5	40297	32884.5	36314.5
89321	37988.5	40476	37305.5	38639	49058.5	47465.5	38054	40476	37160	38590	37875	39549	42232	39712	42280	44198	38931.5	45710	42410	44068	38346.5	41760	44328.5	41353.5	39907	35127.5	40346	40980	40362	33859.5	38883	28674.5	40297	36444	40654.5	37371	41207	42621.5	42296.5	40833.5	45466	45629	43629.5	43434	41938.5	39224	40345.5	32933.5	36363
90321	38053.5	40540.5	37354.5	38704	49091.5	47530.5	38135	40557	37257	38671.5	37956.5	39598	42272	39744	42345	44231	38996.5	45759	42459	44117	38395	41776.5	44361	41402.5	39972	35192.5	40394.5	41012	40427	33924.5	38948	28739.5	40394.5	36542	40719.5	37436	41272	42670	42361.5	40882.5	45515	45677.5	43662	43467	42003.5	39256.5	40410.5	32965.5	36428.5
101621	38655.5	41191	37939.5	39175	49513.5	48002	38752.5	41207	38265	39305	38687.5	40313.5	43028	40297	42898	44572	39549.5	46116.5	42946.5	44572.5	38898.5	42134	44783.5	41938.5	40443	35697	40866	41418.5	40849.5	34575	39435	29405.5	41077	37387	41305	37939.5	41760	43093	42816.5	41337.5	45937.5	46035	43971	43808	42573	39663	40947	33388	36964.5
111621	39013	41581	38281	39467.5	49757.5	48294.5	39143	41597.5	38850	39647	39126.5	40719.5	43468	40638	43223	44799.5	39858	46327.5	43223	44848.5	39191.5	42345	45043.5	42264	40736	35989	41142.5	41646	41109.5	34965.5	39760	29812	41500	37875	41678.5	38199.5	42069	43353	43093	41629.5	46181.5	46246.5	44133.5	44003.5	42914	39906.5	41223	33632	37289.5
121621	39256.5	41857	38525	39663	49920	48506	39403	41873.5	39240	39906.5	39451.5	41028.5	43788	40882	43466.5	44962	40101.5	46490.5	43434.5	45027	39387	42491.5	45222.5	42508	40931	36200.5	41353.5	41792	41304.5	35241.5	39956	30153.5	41792	38200	41955	38427.5	42263.5	43531.5	43288	41825	46360.5	46409	44279.5	44149.5	43158	40085.5	41435	33810.5	37533.5
131621	39451.5	42069	38704	39825.5	50066	48652.5	39582	42085	39565	40118	39711.5	41256	44064	41077	43645.5	45108.5	40280.5	46636.5	43580.5	45173.5	39533	42621.5	45352.5	42702.5	41061	36363	41516	41922	41451	35485	40151	30397.5	41987.5	38428	42150	38590.5	42442.5	43678	43450.5	41971	46474	46523	44393.5	44263	43352.5	40231.5	41597.5	33973.5	37696
141621	39614	42231.5	38850.5	39955.5	50147.5	48798.5	39760.5	42264	39793	40264.5	39906.5	41435	44224	41223.5	43808	45222	40410.5	46734.5	43694	45287.5	39646.5	42735	45466	42833	41158.5	36460.5	41646	42019.5	41548.5	35647.5	40281	30609	42166.5	38623	42296.5	38736.5	42556	43808	43564	42101.5	46587.5	46636.5	44474.5	44361	43499	40362	41695	34087.5	37826
151621	39728	42361.5	38980.5	40053	50229	48896	39890.5	42377.5	39988	40362	40053	41581	44384	41337	43921.5	45303.5	40524.5	46815.5	43808	45368.5	39744.5	42816.5	45547	42962.5	41256	36558	41760	42085	41662	35778	40378	30787.5	42280	38753	42426	38834	42654	43889.5	43662	42199	46669	46718	44539.5	44442	43613	40459.5	41792.5	34169	37940
161621	39825	42475.5	39061.5	40134.5	50294	48977.5	39988	42491.5	40151	40475.5	40183	41695	44504	41418.5	44019.5	45368.5	40638.5	46897	43906	45449.5	39825.5	42881.5	45612	43060.5	41304.5	36639.5	41857.5	42150.5	41727.5	35891.5	40508	30917.5	42394	38850	42540	38947.5	42735.5	43970.5	43759	42296	46750.5	46799	44604.5	44507	43727	40557	41890	34234	38021
171621	39907	42572.5	39159	40231.5	50359	49058.5	40085.5	42572.5	40248	40557	40281	41776	44584	41500	44100.5	45433.5	40703.5	46962	43987	45514.5	39890.5	42962.5	45677.5	43141.5	41369.5	36704.5	41906.5	42215.5	41825	36005.5	40541	31031.5	42491.5	38948	42638	39013	42816.5	44035.5	43840.5	42377.5	46815.5	46864	44669.5	44572	43808.5	40622	41938.5	34299	38086
181621	40004.5	42621.5	39240	40297	50424	49107	40134	42654	40346	40622	40378	41874	44664	41565	44165.5	45498.5	40768	47010.5	44036	45579.5	39939	42995.5	45758.5	43206.5	41434.5	36785.5	41971.5	42264	41890	36087	40638	31145	42573	39045	42686.5	39045	42849	44100.5	43889	42442.5	46864	46896.5	44718	44604.5	43873.5	40671	41971.5	34380	38134.5
191621	40053.5	42703	39289	40345.5	50473	49172	40199.5	42751.5	40443	40670.5	40459.5	41939	44744	41613.5	44230.5	45547.5	40833.5	47059.5	44101	45628.5	40004	43076.5	45807.5	43271.5	41467.5	36818.5	42036.5	42312.5	41939	36168	40703	31259	42621.5	39078	42751.5	39110	42914	44149.5	43922	42491.5	46913	46961.5	44751	44653.5	43922	40719.5	42036	34396	38167.5
201621	40102	42751.5	39370	40378.5	50522	49221	40248	42800	40508	40720	40524.5	42020	44824	41678.5	44279	45580	40882	47124.5	44149.5	45661	40037	43109	45856.5	43320.5	41516	36867	42085	42345.5	41971	36216.5	40768	31340	42670	39143	42816.5	39175.5	42979	44198	43970.5	42573	46945.5	46994.5	44783	44685.5	43987	40784.5	42052.5	34445	38199.5
211621	40150.5	42800	39419	40459.5	50570.5	49253.5	40264.5	42849	40573	40785	40573.5	42052.5	44864	41727.5	44328.5	45628.5	40947	47156.5	44198.5	45710	40069	43141.5	45888.5	43369	41548.5	36899.5	42101.5	42394	42036	36265.5	40833	31405	42719	39175	42865.5	39207.5	43011.5	44247	44035.5	42589	46994	47043	44799.5	44750.5	44036	40833.5	42085	34477.5	38216
221621	40183.5	42849	39451.5	40492	50603	49318.5	40313.5	42897.5	40638	40817	40638.5	42101	44904	41776.5	44361	45661.5	40963.5	47173	44230.5	45742	40118	43190	45921.5	43402	41581	36948.5	42150	42410.5	42069	36314.5	40866	31486.5	42767.5	39240	42897.5	39224	43060.5	44279.5	44068	42621.5	47027	47075.5	44848	44750.5	44068	40865.5	42117.5	34526	38248.5
231621	40232	42881.5	39484	40524.5	50635.5	49351	40345.5	42962.5	40703	40849.5	40670.5	42134	44984	41792.5	44393.5	45693.5	40996	47205.5	44263.5	45775	40134	43206.5	45953.5	43467	41613.5	36964.5	42166	42426.5	42101.5	36347	40931	31551.5	42816.5	39273	42963	39273	43076.5	44295.5	44100.5	42670.5	47059	47108	44881	44783.5	44101	40898.5	42150	34558.5	38265
241621	40280.5	42898	39516.5	40557	50652	49383.5	40378.5	42995.5	40736	40882.5	40703.5	42182.5	44984	41841.5	44442	45742.5	41045	47221.5	44279.5	45808	40150.5	43239	46003	43483	41646	37013.5	42215	42442.5	42117.5	36395.5	40931	31633	42849	39305	42995	39305	43109	44328	44117	42702.5	47075.5	47140.5	44897	44799.5	44133	40914.5	42182.5	34575	38281
251621	40313.5	42946.5	39549	40573	50684	49399.5	40410.5	43044.5	40768	40914.5	40752	42199	45024	41857.5	44474.5	45758.5	41077	47254.5	44312	45824	40167	43239	46003	43515.5	41662.5	37029.5	42215	42459	42150	36460.5	40963	31681.5	42865.5	39338	43028	39338	43141.5	44361	44149.5	42735.5	47108	47157	44913	44816	44166	40947	42199	34591.5	38313.5
261621	40329.5	42962.5	39581.5	40622	50733	49432.5	40427	43044.5	40801	40947.5	40784.5	42247.5	45024	41890	44491	45775	41093.5	47286.5	44344.5	45840	40199	43271.5	46019	43548	41678.5	37029.5	42231	42491.5	42166.5	36476.5	40963	31714	42914	39338	43060.5	39354	43158	44377	44166	42751.5	47140.5	47189.5	44929.5	44832.5	44198	40979.5	42231	34607.5	38330
271621	40362	42995.5	39581.5	40622	50749.5	49465	40443.5	43076.5	40833	40947.5	40801	42247.5	45024	41906.5	44523.5	45791	41110	47303	44360.5	45856.5	40215.5	43304.5	46035	43564.5	41695	37045.5	42247.5	42507.5	42215	36509.5	40996	31763	42930.5	39370	43076.5	39386.5	43174.5	44377	44166	42767.5	47173	47205.5	44929.5	44848.5	44231	40996	42247.5	34623.5	38330
281621	40394.5	43011.5	39614	40654.5	50765.5	49481.5	40475.5	43109.5	40866	40979.5	40817	42263.5	45064	41922.5	44556	45807.5	41126	47319.5	44377	45889	40215.5	43304.5	46051.5	43580.5	41711	37078.5	42264	42524	42198.5	36509	40996	31779	42930.5	39403	43109.5	39402.5	43206.5	44393	44198	42800.5	47173	47254.5	44946	44881	44263	40996	42263.5	34640	38346.5
291621	40394.5	43027.5	39647	40687	50798	49497.5	40492	43125.5	40898	40996	40833	42296.5	45064	41938.5	44572	45840	41126	47335.5	44393	45889	40232	43304.5	46068	43613	41727	37094.5	42280	42524	42231.5	36542	41028	31795.5	42962.5	39403	43125.5	39435.5	43190.5	44409.5	44214.5	42816.5	47205.5	47254.5	44962	44881	44263	41028	42280	34640	38362.5
301621	40427	43060.5	39647	40687	50814.5	49497.5	40492	43158	40898	41012	40833.5	42312.5	45104	41955	44588.5	45856	41158.5	47319	44409.5	45905	40248	43336.5	46084	43629	41727	37094.5	42280	42556.5	42231.5	36558	41028	31811.5	42962.5	39435	43141.5	39435.5	43206.5	44426	44231	42832.5	47221.5	47286.5	44962	44865	44263	41061	42296.5	34672.5	38362.5
311621	40443.5	43060.5	39663	40703.5	50814	49530	40524.5	43158	40931	41028.5	40849.5	42328.5	45104	41955	44621	45856	41191	47368	44458	45921.5	40264	43336.5	46100	43629	41743.5	37094.5	42280	42573	42263.5	36574	41028	31828	42995.5	39468	43158	39467.5	43223	44442	44247	42849	47238	47303	44994.5	44848	44312	41077	42296.5	34672.5	38395
321621	40459.5	43060.5	39679.5	40719.5	50847	49546	40540.5	43190.5	40963	41045	40865.5	42361.5	45104	41955	44621	45872.5	41191	47368	44442	45937.5	40264	43353	46116.5	43645.5	41743.5	37110.5	42312.5	42573	42280	36590.5	41061	31828	42995.5	39435	43190.5	39467.5	43207	44458	44247	42849	47238	47303	44962	44848	44312	41061	42296.5	34689	38395
331621	40492	43076.5	39711.5	40719.5	50863	49562.5	40557	43223	40963	41061	40865.5	42361.5	45144	41987.5	44621	45889	41191	47384.5	44458	45938	40264	43369.5	46133	43645.5	41760	37110.5	42296.5	42605	42280	36606.5	41061	31844	43011.5	39468	43190.5	39467.5	43190.5	44458	44279.5	42865	47270.5	47319.5	44978	44848	44344.5	41077	42345	34689	38395
341621	40492	43076.5	39711.5	40719.5	50879.5	49562.5	40557	43223	40996	41061	40882	42377.5	45184	41987.5	44653.5	45921	41207.5	47400.5	44491	45954	40280.5	43353	46116.5	43661.5	41759.5	37127	42280	42605	42296.5	36623	41093	31860	43027.5	39468	43207	39484	43174	44474.5	44279.5	42898	47270.5	47335.5	44978	44864.5	44344.5	41077	42345	34705	38411.5
351621	40524.5	43092.5	39728	40719.5	50911.5	49595.5	40589.5	43239	40996	41077	40914.5	42393.5	45184	41987.5	44653.5	45921	41207.5	47400.5	44491	45937.5	40297	43353	46116.5	43645.5	41776	37127	42296	42605	42312.5	36656	41126	31876.5	43027.5	39468	43207	39484	43174	44474.5	44295.5	42898	47270.5	47335.5	44978	44864.5	44361	41110	42361	34705	38427.5
361621	40524.5	43092.5	39744.5	40735.5	50928	49595.5	40589.5	43255.5	41028	41093.5	40914.5	42393.5	45184	42004	44653.5	45921	41239.5	47400.5	44491	45954	40297	43369	46133	43678	41776	37143.5	42280	42589	42296	36672	41126	31876.5	43044	39500	43207	39484	43158	44474.5	44279.5	42898	47287	47351.5	44978	44864.5	44377	41093.5	42377.5	34721	38427.5
371621	40541	43092.5	39728	40752	50928	49595.5	40573.5	43255.5	41028	41077	40898	42410	45220	42004	44686	45921	41239.5	47384	44491	45970.5	40313	43353	46132.5	43662	41776	37160	42280	42605	42312.5	36704.5	41158	31893	43044	39500	43239	39500.5	43158	44490.5	44295.5	42914	47303	47351.5	44946	44864.5	44393	41110	42377.5	34721	38427.5
381621	40524.5	43092.5	39728	40752	50944	49595.5	40557	43255.5	41028	41093.5	40931	42410	45220	42020	44702	45937.5	41223.5	47384	44507	45954	40313	43369	46132.5	43678	41776	37160	42247.5	42605	42312.5	36721	41158	31909	43044	39500	43223	39484	43158	44490.5	44295.5	42930	47303	47351.5	44929.5	44880.5	44409.5	41126	42410	34721	38427.5
391621	40557	43076.5	39744.5	40752	50944	49611.5	40557	43255.5	41061	41093.5	40931	42410	45220	42020	44686	45921	41239.5	47384	44507	45986.5	40313	43353	46149	43678	41776	37176	42231.5	42621.5	42329	36720.5	41191	31925	43044	39500	43239	39516.5	43158	44490.5	44295.5	42914	47303	47368	44929.5	44881	44409.5	41126	42410	34737.5	38443.5
401621	40557	43093	39728	40768	50944	49611.5	40541	43255.5	41061	41093.5	40931	42410	45220	42020	44686	45954	41239.5	47384	44507	45986.5	40297	43353	46149	43678	41792	37176	42215	42605	42312.5	36720.5	41191	31941.5	43044	39500	43239	39516.5	43141.5	44490.5	44295.5	42946.5	47303	47351.5	44929.5	44864.5	44409.5	41126	42410	34737.5	38443.5
411621	40557	43076.5	39728	40752	50960.5	49611.5	40524.5	43272	41061	41093.5	40931	42426.5	45260	42036	44686	45937.5	41239.5	47368	44490.5	45986.5	40313	43353	46149	43678	41776	37176	42199	42621.5	42329	36720.5	41223	31941.5	43044	39500	43239	39516.5	43158	44507	44295.5	42946.5	47319	47351.5	44913	44864.5	44409.5	41126	42426.5	34737.5	38443.5
421621	40557	43076.5	39728	40768	50960.5	49611.5	40540.5	43272	41093	41109.5	40914.5	42442.5	45220	42020	44702	45937.5	41239.5	47384.5	44507	45986.5	40313	43353	46132.5	43694.5	41792.5	37192.5	42215	42621.5	42312.5	36721	41223	31974	43044	39533	43239	39516.5	43142	44490.5	44296	42930.5	47303	47384.5	44881	44880.5	44426	41126	42410	34705	38443.5
431621	40557	43076.5	39712	40768	50960.5	49627.5	40508.5	43288	41093	41109.5	40931	42442.5	45260	42036	44702	45954	41256	47368	44507	45986.5	40329	43353	46149	43694.5	41776	37192.5	42199	42605	42312.5	36737	41256	32007	43060	39500	43239	39516.5	43142	44490.5	44312	42914	47319	47368	44848	44880.5	44409.5	41126	42410	34737.5	38443.5
441621	40573	43076.5	39712	40768	50944.5	49627.5	40524.5	43288	41093	41109.5	40914.5	42426.5	45220	42036	44702	45954	41256	47384	44507	45954	40329	43353	46149	43678	41776	37208.5	42199	42621.5	42312.5	36720.5	41256	32007	43076.5	39533	43255.5	39533	43125.5	44490.5	44312	42930.5	47319	47368	44832	44864.5	44409.5	41126	42426.5	34721.5	38443.5
451621	40573	43076.5	39712	40752	50944.5	49611.5	40524.5	43272	41093	41093.5	40930.5	42426.5	45260	42036	44702	45954	41272	47352	44507	45970	40329	43369.5	46149	43678	41759.5	37192.5	42182.5	42621.5	42328.5	36704	41256	32023	43044	39533	43239	39500	43109.5	44490.5	44295.5	42930.5	47303	47368	44799.5	44864.5	44409.5	41142.5	42410	34721.5	38443.5
461621	40573	43076.5	39711.5	40768	50944.5	49595.5	40540.5	43288	41093	41093.5	40914.5	42442.5	45260	42020	44702	45954	41256	47352	44523.5	45954	40313	43336.5	46149	43694	41743.5	37224.5	42182.5	42605	42312.5	36720.5	41256	32039.5	43060.5	39533	43255.5	39516.5	43109.5	44490.5	44295.5	42930.5	47303	47368	44799.5	44864.5	44426	41126	42410	34737.5	38443.5
471621	40573	43076.5	39679.5	40768	50944.5	49611.5	40524.5	43288	41093	41093.5	40914.5	42442.5	45300	42036	44702	45937.5	41256	47352	44490.5	45954	40296.5	43353	46149	43694	41760	37208.5	42166.5	42605	42328.5	36720.5	41256	32055.5	43044	39533	43255.5	39516.5	43093	44490.5	44295.5	42914	47287	47368	44751	44832	44426	41126	42410	34721.5	38443.5
481621	40573	43076.5	39679.5	40752	50944.5	49611.5	40508.5	43288	41093	41093.5	40914.5	42426.5	45300	42020	44702	45954	41256	47352	44507	45954	40296.5	43369.5	46149	43678	41759.5	37192.5	42150	42605	42312.5	36720.5	41256	32088	43044	39500	43223	39500	43093	44474.5	44295.5	42914	47303	47351.5	44718.5	44848	44409.5	41126	42410	34705	38443.5
491621	40589.5	43076.5	39679	40752	50944.5	49611.5	40508.5	43288	41093	41093.5	40914.5	42426.5	45260	42020	44702	45921	41256	47335.5	44507	45954	40296.5	43353	46149	43678	41743.5	37192.5	42150	42589	42312.5	36720.5	41256	32088	43044	39500	43239.5	39500	43077	44474.5	44295.5	42898	47287	47351.5	44685.5	44832	44409.5	41126	42394	34721.5	38443.5
501621	40589.5	43060	39663	40752	50911.5	49595.5	40508.5	43272	41093	41093.5	40914.5	42442.5	45300	42036	44686	45921	41240	47319	44474.5	45954	40280.5	43336.5	46149	43661.5	41743.5	37192.5	42133.5	42589	42312.5	36737	41256	32104.5	43027.5	39500	43255.5	39500	43060.5	44458.5	44263.5	42881.5	47270.5	47335.5	44669.5	44832	44409.5	41126	42410	34721.5	38427.5
511621	40606	43060	39647	40736	50928	49595.5	40508.5	43288	41093	41093.5	40914.5	42426.5	45300	42036	44702	45921	41256	47335.5	44507	45954	40280.5	43320.5	46149	43661.5	41743.5	37192.5	42117.5	42572.5	42296.5	36737	41256	32104	43028	39500	43239.5	39500	43060.5	44458.5	44263.5	42898	47270.5	47335.5	44637	44832	44409.5	41142	42394	34688.5	38427.5
521621	40573	43028	39663	40752	50928	49611.5	40492	43271.5	41093	41093.5	40882	42410	45300	42020	44702	45921	41256	47303	44507	45938	40280.5	43336.5	46132.5	43629	41743.5	37192.5	42101	42556.5	42312.5	36737	41256	32120.5	43027.5	39500	43223	39500	43060.5	44458.5	44263.5	42881.5	47270.5	47335.5	44604.5	44832	44409.5	41126	42393.5	34721.5	38427.5
531621	40589.5	43028	39663	40736	50928	49595.5	40492	43288	41093	41077.5	40914.5	42393.5	45300	42004	44686	45905	41240	47287	44491	45921.5	40248	43336.5	46149	43597	41743.5	37192.5	42085	42556.5	42296	36737	41256	32120.5	43011.5	39500	43223	39500	43077	44442	44263.5	42881.5	47270.5	47319.5	44572	44832	44393	41109.5	42410	34688.5	38427.5
541621	40606	43028	39663	40719.5	50928	49579	40475.5	43255.5	41093	41077	40898.5	42393.5	45340	41987.5	44686	45905	41240	47270.5	44491	45921.5	40248	43320	46132.5	43613	41727.5	37192.5	42101.5	42540.5	42296	36737	41256	32120.5	43011.5	39500	43223	39500	43060.5	44442	44247	42881.5	47238	47319.5	44539.5	44815.5	44393	41109.5	42377.5	34688.5	38427.5
551621	40589.5	43011.5	39663	40736	50928	49579	40475.5	43255.5	41093	41077	40898.5	42393.5	45340	42004	44670	45905	41256	47270.5	44491	45905	40232	43320.5	46132.5	43613	41727.5	37192.5	42085	42540.5	42296	36737	41288	32137	42995.5	39500	43223	39500	43060.5	44442	44247	42865.5	47238	47286.5	44507	44815.5	44393	41109.5	42361	34688.5	38427.5
561621	40589.5	42995	39646.5	40736	50912	49562.5	40475.5	43272	41093	41061	40882	42393.5	45340	42004	44670	45889	41223.5	47270.5	44474.5	45921.5	40248	43304	46116.5	43596.5	41743.5	37192.5	42085	42540.5	42280	36753.5	41288	32153	42979	39500	43206.5	39468	43060.5	44442	44247	42849	47238	47286.5	44474.5	44799.5	44393	41093.5	42361	34688.5	38411
571621	40605.5	42995	39663	40736	50912	49562.5	40475.5	43272	41093	41061	40882	42393.5	45340	42004	44670	45889	41223.5	47254.5	44458	45889	40232	43304	46116.5	43580.5	41727.5	37192.5	42085	42524	42280	36737	41288	32169.5	42995.5	39500	43206.5	39468	43044	44409.5	44231	42833	47205.5	47286.5	44442	44783.5	44393	41109.5	42361	34688.5	38395
581621	40605.5	42979	39646.5	40719.5	50912	49546	40459.5	43255.5	41093	41061	40898.5	42377.5	45380	42004	44637	45872.5	41223.5	47238	44442	45873	40232	43271.5	46100.5	43564	41727.5	37176	42085	42507.5	42280	36737	41288	32185.5	42979	39468	43206.5	39484	43044	44409.5	44247	42833	47205.5	47254.5	44409.5	44783.5	44377	41093.5	42345	34672.5	38395
591621	40605.5	42979	39646.5	40719.5	50879	49530	40476	43255.5	41093	41045	40865.5	42361.5	45380	41971	44653.5	45856	41207	47222	44458.5	45889	40199	43288	46100.5	43548	41727.5	37176	42068.5	42491.5	42263.5	36720.5	41288	32202	42963	39468	43190.5	39451.5	43044	44409.5	44214.5	42816.5	47189.5	47254.5	44377	44783.5	44361	41093.5	42345	34672.5	38395
601621	40605.5	42979	39646.5	40719.5	50895.5	49497.5	40476	43239	41093	41061	40865.5	42361.5	45420	41987.5	44637	45856	41207	47205.5	44425.5	45856.5	40183	43271.5	46084	43548	41711	37159.5	42069	42491.5	42263.5	36737	41321	32202	42979	39468	43190.5	39451.5	43027.5	44409.5	44214.5	42816.5	47173	47221.5	44344.5	44783.5	44344.5	41093.5	42312.5	34672.5	38395
611621	40589.5	42962.5	39630.5	40719.5	50879	49497.5	40476	43223	41061	41045	40865.5	42377.5	45420	41971	44637	45856	41175	47173	44425.5	45823.5	40166.5	43239	46084	43548	41727.5	37159.5	42052.5	42491.5	42263.5	36737	41288	32202	42946.5	39435	43190.5	39451.5	43027.5	44393.5	44214.5	42784	47156.5	47221.5	44296	44750.5	44344.5	41093.5	42280	34672.5	38362.5
621621	40589.5	42930.5	39630.5	40719.5	50895.5	49448.5	40459.5	43239.5	41061	41028.5	40833.5	42377.5	45420	41971	44621	45856	41175	47156.5	44409.5	45823.5	40166.5	43239	46084	43531.5	41694.5	37127.5	42052.5	42475	42280	36720.5	41321	32218	42946.5	39435	43174.5	39451.5	43011.5	44393.5	44182	42800.5	47140.5	47189.5	44279.5	44718.5	44344.5	41077	42247.5	34656	38362.5
631621	40589.5	42946.5	39630.5	40703.5	50863	49465	40443	43223	41061	41045	40849.5	42361.5	45420	41955	44621	45856	41175	47140.5	44409.5	45807.5	40150.5	43239	46068	43515.5	41678.5	37143.5	42036	42459	42264	36720.5	41321	32234.5	42946.5	39435	43174.5	39419	42995.5	44360.5	44182	42784	47124.5	47156.5	44247	44718.5	44312	41077	42263.5	34640	38346.5
641621	40589.5	42930.5	39614.5	40687	50863	49432.5	40459.5	43223	41061	41028.5	40849.5	42361.5	45380	41939	44621	45840	41158.5	47108	44409.5	45791.5	40134	43223	46051.5	43515.5	41678.5	37143.5	42036.5	42475	42264	36720.5	41321	32234.5	42914	39435	43158	39419	42995.5	44377	44182	42751	47108	47140.5	44198	44718.5	44312	41077	42231.5	34640	38330
651621	40589.5	42930	39614.5	40687	50863	49432.5	40443	43223	41061	41028.5	40833.5	42345	45420	41939	44605	45824	41142	47091.5	44393	45775	40118	43206.5	46051.5	43515.5	41662.5	37127.5	42020	42443	42247.5	36704.5	41321	32234.5	42914	39435	43158	39419	42962.5	44360.5	44166	42751.5	47108	47124.5	44182	44685.5	44312	41077	42215	34607.5	38330
661621	40573	42930	39614.5	40670.5	50863	49432.5	40443	43223	41061	41012	40817	42345	45340	41939	44605	45807.5	41142	47059.5	44377	45759	40102	43174	46035	43515.5	41662.5	37127.5	42020	42426.5	42247.5	36721	41321	32234	42897.5	39435	43158	39402.5	42962.5	44360.5	44149.5	42751.5	47091.5	47091.5	44182	44669.5	44296	41060.5	42199	34624	38313.5
671621	40573	42914	39614.5	40654.5	50879.5	49400	40411	43206.5	41061	41012	40800.5	42345	45380	41939	44605	45791	41142	47027	44393	45742.5	40085.5	43174	46035	43499	41646	37111	42003.5	42426.5	42247.5	36721	41288	32202	42914	39435	43142	39402.5	42962.5	44344.5	44133	42735	47059.5	47091.5	44133	44685.5	44263	41044.5	42182.5	34624	38297.5
681621	40573	42898	39614.5	40654.5	50879	49400	40394.5	43190.5	41061	41012	40817	42345	45340	41939	44604.5	45791	41126	47010.5	44360.5	45726	40069	43141.5	46019	43467	41646	37111	41987.5	42410	42231	36704.5	41288	32185.5	42881.5	39403	43125.5	39386.5	42946.5	44328.5	44133	42735	47043	47059.5	44117	44653.5	44263	41044.5	42150	34607.5	38281
691621	40573	42881.5	39598	40654.5	50911.5	49400	40394.5	43190.5	41028	40996	40800.5	42345	45340	41939	44588.5	45791	41126	46962	44360.5	45694	40053	43125	46019	43483	41646	37094.5	41987.5	42378	42215	36704.5	41256	32169	42881.5	39403	43125.5	39370.5	42946.5	44328.5	44117	42718.5	47026.5	47026.5	44101	44653.5	44263	41044.5	42150	34607.5	38281
701621	40573	42881.5	39614	40654.5	50960.5	49400	40378	43190.5	41028	40980	40784.5	42329	45300	41922.5	44572.5	45759	41126	46945.5	44360.5	45694	40020.5	43125	45986.5	43450.5	41629.5	37094.5	41971.5	42394	42231	36721	41256	32136.5	42881.5	39403	43125.5	39370.5	42930.5	44328.5	44101	42718.5	47010.5	47010.5	44068	44620.5	44263	41028	42117.5	34591	38265
711621	40541	42881.5	39614.5	40638.5	50976.5	49367.5	40378.5	43190.5	41028	40980	40784.5	42345	45300	41906	44572	45759	41126	46913	44344.5	45661	40004.5	43109	45970	43434	41613.5	37094.5	41987.5	42361.5	42199	36721	41223	32120	42849	39403	43109	39370.5	42914	44328.5	44101	42718.5	46978	46994.5	44052	44620.5	44231	40995.5	42117.5	34591.5	38248.5
721621	40541	42865.5	39598	40638.5	50944.5	49367.5	40345.5	43174	41028	40963.5	40784.5	42329	45300	41906	44556	45759	41109.5	46897	44328	45645	40004	43093	45970	43450.5	41597.5	37078.5	41955	42345.5	42199	36704.5	41191	32136.5	42849	39370	43109	39337.5	42897.5	44295.5	44101	42702.5	46962	46962	44036	44588.5	44231	40995.5	42085	34575	38248.5
731621	40541	42849	39598	40622	50944.5	49351	40345.5	43174.5	40996	40963.5	40768	42329	45300	41906	44556	45742.5	41109.5	46864	44312	45628.5	39972	43060	45970	43450.5	41613.5	37062	41955	42329	42199	36721	41223	32104	42849	39370	43109	39337.5	42897.5	44295.5	44101	42686.5	46962	46962	44019.5	44572	44231	40963.5	42069	34575	38248.5
741621	40524.5	42849	39598	40638	50928	49351	40345.5	43174	40996	40963.5	40768	42329	45300	41890	44556	45726	41110	46832	44295.5	45612	39955.5	43060	45954	43418	41597	37045.5	41938.5	42329	42199	36721	41191	32088	42816.5	39370	43093	39337.5	42865.5	44295.5	44101	42686.5	46913	46929	43987	44555.5	44198	40963.5	42069	34542.5	38216
751621	40508	42816.5	39598	40622	50944.5	49351	40313	43158	40996	40931	40752	42312.5	45260	41890	44556	45726	41093.5	46799	44279.5	45580	39939	43028	45954	43401.5	41581	37029.5	41938.5	42312.5	42182.5	36721	41191	32055	42816.5	39370	43077	39354	42865.5	44263.5	44084.5	42670	46913	46896.5	43971	44523.5	44198	40947	42069	34558.5	38216
761621	40508	42816.5	39598	40622	50928	49351	40329	43158	40996	40931	40752	42296	45260	41874	44523.5	45726	41093.5	46783	44279.5	45563.5	39923	43028	45954	43401.5	41565	37013	41906.5	42296.5	42166	36721	41158	32039	42800	39370	43077	39321.5	42849	44263.5	44068.5	42670	46880.5	46880.5	43938	44507	44198	40930.5	42036	34542.5	38200
771621	40476	42816.5	39582	40622	50912	49318.5	40297	43158	40996	40931	40752	42280	45260	41874	44523.5	45726	41077	46750.5	44263	45531	39907	43011.5	45954	43385.5	41565	37013	41906.5	42280.5	42166	36721	41158	32006.5	42784	39370	43077	39321.5	42849	44263.5	44068.5	42670	46880.5	46831.5	43922	44474.5	44198	40914.5	42036	34526.5	38200
781621	40459.5	42784	39565.5	40606	50912	49318.5	40297	43158	40963	40931	40735.5	42296	45260	41874	44523.5	45710	41077	46717.5	44231	45482	39890.5	42995	45938	43385.5	41548.5	36981	41890	42280.5	42150	36704.5	41126	31974	42784	39338	43060.5	39305.5	42832.5	44230.5	44052	42654	46864.5	46799	43906	44474.5	44166	40914.5	42036	34526.5	38167
791621	40459.5	42784	39565.5	40589.5	50912	49286	40264	43141.5	40963	40914.5	40719.5	42296	45260	41874	44507	45694	41045	46685.5	44231	45482	39874.5	42979	45921.5	43369	41516	36981	41873.5	42264	42150	36688	41061	31974	42768	39338	43044	39305.5	42800	44230.5	44052	42654	46831.5	46782.5	43889.5	44442	44166	40882	42004	34510	38167
801621	40427	42768	39565.5	40589.5	50895.5	49286	40280.5	43158	40963	40931	40719.5	42296	45260	41874	44491	45677.5	41045	46652.5	44214.5	45450	39858	42979	45921.5	43369	41499.5	36981	41873.5	42247.5	42150	36688	41061	31941.5	42768	39338	43044	39289	42800.5	44230.5	44019.5	42637.5	46831.5	46750.5	43873	44409.5	44149.5	40882	41987.5	34477.5	38167
811621	40427	42768	39565.5	40573	50879	49269.5	40264	43141.5	40963	40914.5	40719.5	42280	45260	41857.5	44491	45677.5	41012	46636.5	44198.5	45433.5	39841.5	42979	45888.5	43353	41483.5	36964.5	41857.5	42231.5	42150	36688	41028	31941.5	42751.5	39305	43044	39289	42784	44214.5	44019.5	42637.5	46799.5	46734	43873	44393.5	44133	40865.5	41971	34477.5	38135
821621	40394.5	42768	39549.5	40557	50879	49237	40264	43125.5	40931	40898.5	40703	42280	45260	41841	44491	45677.5	41012	46620.5	44182	45401	39825.5	42963	45888.5	43337	41483.5	36948	41825	42215.5	42150	36688	40996	31925	42751.5	39305	43028	39272.5	42767.5	44198.5	44003.5	42637.5	46783	46701.5	43841	44360.5	44101	40865.5	41955	34461	38135
831621	40394.5	42751.5	39549	40557	50879	49221	40264	43125.5	40931	40898.5	40703	42280	45220	41857.5	44475	45645	40980	46587.5	44165.5	45368.5	39809	42963	45872.5	43337	41483.5	36948	41808.5	42199	42150	36688	40963	31925	42751.5	39305	43028	39256.5	42751.5	44198.5	43987	42621	46766.5	46685	43824.5	44344.5	44084.5	40833.5	41938.5	34445	38118.5
841621	40345.5	42768	39533	40541	50879	49188.5	40232	43109.5	40931	40882.5	40687	42280	45220	41857.5	44458.5	45645	40980	46571.5	44149.5	45368.5	39793	42963	45888.5	43320.5	41451	36948	41792.5	42199	42133.5	36688	40963	31925	42719	39305	43028	39256.5	42735	44182	43987	42621	46750.5	46653	43792	44312	44084.5	40833.5	41955	34412.5	38102
851621	40345.5	42751.5	39533	40557	50879.5	49172	40232	43109	40931	40882.5	40687	42247.5	45220	41825	44458.5	45596	40963.5	46539	44149.5	45336	39760.5	42963	45872.5	43304	41467	36916	41776	42166.5	42133.5	36672	40963	31925	42719	39305	43012	39256.5	42735	44165.5	43954	42605	46750.5	46669	43792	44295.5	44068	40833.5	41922.5	34396	38086
861621	40313.5	42751.5	39533	40524.5	50863	49156	40215.5	43125.5	40898	40866	40687	42280	45220	41809	44458.5	45596	40947	46522.5	44117	45319.5	39760.5	42930	45856	43288	41451	36883	41776	42166.5	42117.5	36688	40931	31909	42719	39273	43012	39240	42703	44182	43954	42621	46717.5	46636.5	43776	44279.5	44052	40784.5	41939	34396	38086
871621	40313	42751.5	39533	40524.5	50863	49139.5	40232	43093	40931	40849.5	40671	42263.5	45220	41809	44458.5	45596	40914.5	46490.5	44100.5	45287.5	39744	42914	45840	43304	41451	36883	41760	42133.5	42101.5	36688	40931	31909	42719	39273	42995.5	39224	42686.5	44165.5	43938	42605	46717.5	46604	43743	44247	44019.5	40784.5	41922.5	34380	38053.5
881621	40281	42751.5	39533	40508.5	50830.5	49123.5	40199	43109	40931	40849.5	40671	42263.5	45220	41809	44442	45580	40914.5	46490.5	44100.5	45254.5	39695.5	42898	45840	43288	41418.5	36834.5	41727	42117.5	42101.5	36672	40898	31909	42702.5	39273	42979	39224	42686.5	44149.5	43938	42605	46685.5	46587.5	43727	44230.5	44019.5	40752	41922.5	34347.5	38086
891621	40281	42735.5	39533	40492	50846.5	49107	40199	43109	40898	40849.5	40654.5	42263.5	45220	41792.5	44426	45564	40898.5	46457.5	44084.5	45238.5	39695.5	42898	45823.5	43272	41418.5	36834.5	41727	42101.5	42101.5	36672	40866	31909	42686.5	39273	42979	39208	42670	44149.5	43922	42572.5	46669	46571.5	43711	44198.5	44003.5	40736	41906.5	34347.5	38053.5
901621	40264.5	42735.5	39533	40492	50830.5	49091	40183	43077	40898	40849.5	40671	42263.5	45220	41776	44426	45564	40882	46425.5	44068	45206	39679.5	42865	45807.5	43239	41418.5	36802	41711	42085	42085	36672	40833	31909	42686.5	39240	42963	39191.5	42653.5	44133.5	43905.5	42589	46652.5	46522.5	43711	44198.5	43971	40719.5	41906	34315	38037.5
911621	40232	42735.5	39500	40475.5	50814	49075	40183	43077	40898	40817.5	40654.5	42247.5	45184	41776	44410	45531	40882	46392.5	44052	45189.5	39646.5	42865	45791.5	43255.5	41386	36769.5	41695	42068.5	42085	36672	40801	31909	42670.5	39240	42963	39175	42637.5	44133.5	43905.5	42572.5	46636.5	46506.5	43678	44133.5	43970.5	40687	41922.5	34298.5	38037.5
921621	40215.5	42735.5	39500	40443.5	50814.5	49058.5	40183	43077	40866	40817.5	40654.5	42231.5	45184	41776	44393.5	45547.5	40849.5	46376.5	44035.5	45173.5	39646.5	42849	45791.5	43239	41386	36753	41678.5	42052.5	42068.5	36688.5	40768	31892.5	42654	39240	42963	39175	42621.5	44117	43873	42572.5	46604	46474	43678	44117	43970.5	40687	41922.5	34298.5	38021
931621	40215.5	42702.5	39484	40443.5	50798	49026	40183	43077	40866	40833.5	40638	42247.5	45184	41776	44393.5	45547.5	40849.5	46327.5	44003	45141	39598	42832.5	45775	43239	41386	36737	41662	42036.5	42068.5	36655.5	40703	31876.5	42654	39208	42963	39159	42605	44100.5	43856.5	42572.5	46587.5	46457.5	43646	44084.5	43922	40671	41922.5	34266.5	38004.5
941621	40215.5	42702.5	39484	40443.5	50781.5	49009.5	40167	43044	40866	40833.5	40622	42231.5	45220	41744	44377	45515	40833	46311.5	43987	45108.5	39598	42816.5	45775	43207	41353.5	36704	41662	42003.5	42052.5	36655.5	40671	31876.5	42654	39208	42930.5	39159	42605	44100.5	43856.5	42540	46555.5	46441.5	43646	44052	43905.5	40671	41922.5	34266.5	38004.5
951621	40199.5	42702.5	39484	40443.5	50781.5	48977.5	40150.5	43044	40866	40817.5	40622	42231.5	45220	41744	44377	45499	40817	46262.5	43970.5	45076	39565.5	42784	45759	43190.5	41353.5	36688	41630	41987.5	42052.5	36672	40638	31909	42654	39208	42930.5	39126.5	42605	44084.5	43824.5	42540	46539	46409	43613	44052	43905.5	40654.5	41922.5	34250	37988.5
961621	40199.5	42702.5	39484	40443.5	50765	48961	40167	43044	40866	40801	40622	42215	45184	41744	44377	45482.5	40801	46262.5	43954.5	45060	39549	42784	45742.5	43190.5	41321	36655.5	41630	41971	42052.5	36656	40638	31892.5	42637.5	39175	42947	39126.5	42572.5	44052	43808	42540	46522.5	46409	43629.5	44003	43873.5	40622	41922.5	34233.5	37988.5
971621	40183.5	42670.5	39451.5	40443.5	50765	48945	40150.5	43060.5	40866	40801	40622	42215	45184	41744	44377	45482.5	40801	46230	43921.5	45060	39533	42767.5	45742.5	43190.5	41321	36623	41597	41954.5	42036	36656	40573	31876.5	42638	39175	42930.5	39110.5	42556.5	44068.5	43808	42523.5	46506.5	46376.5	43597	43987	43873.5	40638	41922.5	34217.5	37988.5
981621	40183.5	42670.5	39467.5	40427	50749	48928.5	40150.5	43044	40833	40801	40622	42215	45184	41727.5	44361	45466.5	40784.5	46197.5	43873	45027	39517	42735.5	45742.5	43190.5	41321	36623	41581	41938.5	42036	36656	40573	31893	42621.5	39175	42914	39094	42556.5	44052	43792	42523.5	46490.5	46360	43580.5	43954.5	43840.5	40606	41922.5	34201.5	37956
991621	40183.5	42654	39467.5	40410.5	50749	48896	40166.5	43028	40833	40768.5	40589.5	42215	45184	41711	44361	45466.5	40768.5	46181	43873	45011	39484	42719	45726	43158	41321	36590.5	41565	41922.5	42020	36656	40508	31909	42605.5	39175	42898	39077.5	42523.5	44019.5	43775.5	42523.5	46457.5	46344	43580.5	43938	43824.5	40606	41922.5	34217.5	37972
1001621	40150.5	42654	39467.5	40410.5	50749	48880	40166.5	43011.5	40833	40768.5	40589.5	42198.5	45144	41711	44361	45450	40752	46149	43857	44978.5	39468	42702.5	45710	43158	41304.5	36590.5	41548.5	41906	42020	36656	40508	31876.5	42621.5	39143	42914	39077.5	42523.5	44036	43759	42491.5	46441.5	46328	43548	43906	43824.5	40606	41939	34185	37988.5
1011621	40167	42637.5	39467.5	40394.5	50732.5	48863.5	40183	43028	40833	40752.5	40589.5	42199	45220	41695	44345	45433.5	40735.5	46116	43808	44946	39451.5	42702.5	45710	43141.5	41305	36558	41516	41873.5	42003.5	36639.5	40476	31893	42589	39143	42898	39061.5	42491.5	44019.5	43727	42491.5	46425.5	46311.5	43548	43889.5	43792	40589.5	41922.5	34169	37956
1021621	40167	42637.5	39451.5	40411	50732.5	48831	40248.5	43011.5	40801	40768.5	40573	42199	45184	41695	44345	45417	40719.5	46084	43808	44929.5	39435.5	42670.5	45693.5	43142	41288.5	36541.5	41516	41857	41987.5	36623	40443	31893	42572.5	39143	42881.5	39045.5	42475	44019.5	43727	42491.5	46392.5	46263	43515	43857	43759.5	40589.5	41906	34169	37972.5
1031621	40150.5	42621.5	39451.5	40378	50700.5	48831	40411	42995.5	40833	40752.5	40573	42182.5	45184	41695	44312	45385	40703.5	46067.5	43759.5	44913.5	39419.5	42670.5	45677	43125.5	41288.5	36509.5	41499.5	41825	42003.5	36639.5	40378	31876.5	42589	39143	42865	39029	42442.5	43987	43710.5	42491.5	46360.5	46263	43515	43841	43743	40573.5	41906	34152.5	37939.5
1041621	40150.5	42621.5	39435.5	40378	50700.5	48815	40443	42995	40833	40752.5	40573	42166	45184	41662.5	44312	45385	40687	46051	43759.5	44864.5	39403	42637.5	45677	43109.5	41272	36509.5	41483.5	41825	41987.5	36607	40378	31893	42589	39110	42881.5	39013	42442.5	44003	43678	42491.5	46360.5	46230	43515	43808	43711	40573.5	41906	34136.5	37939.5
1051621	40118.5	42589	39435.5	40378	50667.5	48798.5	40427	42979	40801	40736	40557	42199	45144	41646	44312	45352	40654.5	46019	43726.5	44864.5	39370	42621.5	45677	43109.5	41288.5	36493	41467.5	41792	41971.5	36623.5	40346	31876.5	42556.5	39143	42865	38996.5	42426.5	43971	43678	42458.5	46360.5	46214	43499	43776	43711	40540.5	41890	34120	37939.5
1061621	40134.5	42573	39435.5	40362	50667.5	48782	40427	42979	40801	40736	40557	42166	45144	41646	44295.5	45352	40654.5	46019	43694.5	44832.5	39354	42605.5	45661	43093	41256	36476.5	41434.5	41760	41971.5	36623.5	40346	31892.5	42556.5	39110	42849	38980	42410	43954.5	43662	42442.5	46327.5	46198	43483	43759.5	43678	40540.5	41874	34103.5	37939.5
1071621	40118.5	42573	39435.5	40346	50651.5	48766	40427	42962.5	40801	40719.5	40541	42182.5	45104	41646	44295.5	45352	40638	45986	43678	44832.5	39321.5	42589	45645	43076.5	41240	36444.5	41402.5	41727	41955	36607	40313	31876.5	42540	39078	42849	38980	42394	43954.5	43645.5	42442.5	46311	46165	43466.5	43726.5	43662	40524.5	41874	34087.5	37891
1081621	40102	42524	39435.5	40346	50619	48749.5	40427	42962.5	40768	40703.5	40557	42166	45104	41630	44295.5	45336	40622	45970	43661.5	44783.5	39321.5	42572.5	45645	43077	41223.5	36428	41402.5	41727	41938.5	36607	40346	31876.5	42540	39078	42833	38964	42394	43938	43613	42442.5	46295	46165	43450	43694.5	43646	40492	41874	34087.5	37907.5
1091621	40086	42524	39419	40329.5	50603	48733.5	40394.5	42946.5	40768	40703.5	40541	42150	45064	41630	44263	45320	40606	45970	43629.5	44767.5	39305.5	42556.5	45628.5	43060.5	41223.5	36395.5	41386	41695	41938.5	36623	40346	31860	42508	39078	42833	38947.5	42361	43938	43613	42410	46295	46133	43466.5	43678	43629.5	40492	41841	34087.5	37891
1101621	40086	42524	39402.5	40346	50570	48733.5	40378.5	42946.5	40768	40703.5	40524.5	42150	45024	41614	44263	45287	40606	45937.5	43613	44767.5	39272.5	42524	45612	43060.5	41191	36379.5	41353.5	41662	41922	36607	40378	31828	42508	39045	42833	38931.5	42361	43921.5	43580.5	42426	46262.5	46116.5	43434	43645.5	43597	40475.5	41857.5	34055	37874.5
1111621	40053	42491.5	39402.5	40346	50554	48717	40378.5	42946.5	40768	40687	40524.5	42150	45024	41614	44263	45271	40573	45921	43580.5	44734.5	39256.5	42508	45612	43028	41191	36346.5	41337.5	41646	41922	36607	40378	31828	42508	39045	42833	38915.5	42361	43905.5	43564	42410	46246	46100	43434	43629.5	43580.5	40443.5	41825	34055	37858.5
1121621	40053	42507.5	39402.5	40313	50538	48701	40378.5	42946.5	40768	40687.5	40524.5	42150	45064	41597.5	44263	45271	40557	45905	43548	44702.5	39240	42491.5	45612	43028	41175	36314.5	41305	41630	41922	36590.5	40411	31828	42491.5	39013	42800	38899	42361	43889.5	43564.5	42394	46213.5	46068	43417.5	43596.5	43564	40443.5	41825	34055	37858.5
1131621	40053	42475.5	39370.5	40329.5	50521.5	48685	40345.5	42930.5	40768	40671	40508	42133.5	45064	41581	44246.5	45222	40557	45888.5	43515.5	44669.5	39224	42459	45596	43011.5	41158.5	36298	41288.5	41597	41890	36590.5	40411	31795	42491.5	39013	42783.5	38899	42345	43889.5	43531.5	42394	46197.5	46051.5	43417.5	43580.5	43515	40410.5	41841.5	34022	37826
1141621	40021	42475.5	39370.5	40281	50521.5	48685	40345.5	42914	40768	40654.5	40492	42133.5	45024	41581	44230.5	45222	40540.5	45856.5	43499.5	44669.5	39208	42459	45596	43012	41142	36281.5	41256	41565	41873.5	36574.5	40411	31811.5	42475	39013	42784	38899	42345	43856.5	43531.5	42377.5	46165	46035	43385.5	43564.5	43499	40410.5	41825	33990	37842
1151621	40037	42459	39386.5	40297	50489	48668.5	40329.5	42914	40736	40654.5	40508	42133.5	45024	41581	44230.5	45190	40508.5	45856.5	43466.5	44621	39175	42443	45563.5	42995.5	41142	36265.5	41240	41548.5	41873.5	36591	40378	31779	42475	39013	42767.5	38866.5	42377.5	43856.5	43515.5	42377.5	46165	46035	43369	43531.5	43466.5	40378.5	41825	33990	37810
1161621	40004.5	42459	39386.5	40297	50489	48652.5	40313.5	42897.5	40736	40638	40476	42133.5	45064	41565	44230.5	45157	40492	45823.5	43434.5	44637.5	39159	42426.5	45563.5	42995.5	41126	36217	41240	41532.5	41841	36574.5	40346	31763	42443	38980	42767.5	38866.5	42361	43856.5	43483	42345	46148.5	46002.5	43352.5	43515.5	43450	40362	41825	33973.5	37810
1171621	40004.5	42442.5	39370	40297	50473	48636	40297	42897.5	40736	40638	40476	42117.5	45024	41548.5	44214.5	45157	40459.5	45823.5	43418	44588.5	39126.5	42394	45547.5	42979.5	41110	36217	41207	41516	41841	36574.5	40313	31763	42443	38980	42767.5	38850	42361	43840.5	43466.5	42345	46116.5	45986	43352.5	43483	43434	40345.5	41825	33941	37793.5
1181621	40004.5	42442.5	39370	40281	50456.5	48636	40297	42897.5	40736	40638	40476	42101.5	45024	41548.5	44198	45141	40443.5	45807.5	43385.5	44588.5	39126.5	42378	45531	42979.5	41110	36184	41175	41467.5	41808.5	36574.5	40216	31746.5	42443	38948	42735	38834	42345	43824.5	43450.5	42345	46116.5	45970	43320.5	43450.5	43385	40345.5	41825	33925	37777.5
1191621	39988	42410.5	39370	40281	50440	48603.5	40264.5	42865.5	40736	40606	40443	42101.5	45024	41532.5	44181.5	45125	40427	45758.5	43353	44572.5	39094	42361.5	45547.5	42979.5	41109.5	36152	41158.5	41451	41808.5	36574.5	40151	31730	42426.5	38948	42735	38818	42361.5	43808	43434.5	42312.5	46116.5	45937.5	43320.5	43418	43369	40313.5	41825	33908.5	37761
1201621	39988	42410.5	39338	40264.5	50424	48603.5	40248	42865.5	40736	40606	40443	42085	44984	41516	44165.5	45108.5	40410.5	45758.5	43337	44539.5	39077.5	42345	45547.5	42995.5	41077.5	36135.5	41142	41434.5	41792.5	36574.5	40053	31730	42410	38948	42735	38801.5	42361.5	43808	43418	42328.5	46067.5	45921	43304	43402	43336.5	40297	41792.5	33908.5	37728.5
1211621	39956	42394	39338	40248	50408	48603.5	40248	42849	40736	40606	40443	42068.5	44944	41499.5	44165.5	45092	40394.5	45742.5	43337	44507	39061.5	42329	45514.5	42979	41061	36103	41126	41402.5	41792.5	36558	40021	31714	42410	38915	42735	38785	42361.5	43791.5	43401.5	42296	46067.5	45889	43304	43385.5	43304	40280.5	41809	33875.5	37744.5
1221621	39956	42394	39338	40232	50408	48587.5	40232	42832.5	40703	40589.5	40427	42068.5	44944	41499.5	44149.5	45076	40362	45710	43304	44490.5	39029	42296.5	45514.5	42979	41061	36086.5	41093.5	41386	41776	36558	39956	31698	42394	38883	42702.5	38785	42345	43775.5	43385.5	42296	46067.5	45889	43271.5	43353	43287.5	40264.5	41792.5	33859.5	37712.5
1231621	39939.5	42394	39338	40232	50391.5	48571	40232	42832.5	40703	40589.5	40427	42068.5	44904	41499.5	44133	45060	40345.5	45694	43272	44474.5	39013	42280	45498.5	42979	41045	36054.5	41093.5	41337.5	41759.5	36558	39956	31698	42394	38883	42702.5	38769	42329	43775.5	43369.5	42280	46035	45856	43271.5	43304	43271.5	40264.5	41776	33827	37712
1241621	39939.5	42361.5	39338	40232	50375	48571	40232	42816.5	40703	40573	40411	42068.5	44944	41467.5	44133	45043.5	40345.5	45694	43239	44442	39013	42248	45498.5	42979	41028.5	36005.5	41061	41321	41743.5	36542	39956	31681.5	42378	38883	42686.5	38752.5	42345	43759	43353	42247.5	46002.5	45840	43239	43304	43223	40264.5	41776	33810.5	37696
1251621	39907	42345.5	39338	40215.5	50359	48555	40232	42816.5	40703	40573	40410.5	42052.5	44904	41467.5	44116.5	45011	40313.5	45677.5	43223	44425.5	38980	42231.5	45498.5	42979	41028.5	35989.5	41028.5	41288.5	41743.5	36542	39956	31681.5	42378	38850	42686.5	38752.5	42345	43743	43336.5	42247.5	46002.5	45824	43239	43287.5	43190.5	40215.5	41760	33794.5	37680
1261621	39907	42345.5	39321.5	40199	50359	48538.5	40215.5	42816.5	40671	40557	40394.5	42036	44904	41434.5	44116.5	45027	40297	45661	43190.5	44393.5	38948	42215	45466	42979	41012.5	35956.5	41028.5	41272.5	41727	36542	39956	31649	42361.5	38883	42670	38720.5	42312.5	43727	43304.5	42231.5	45986.5	45824	43223	43239	43174	40199.5	41743.5	33762	37663.5
1271621	39890.5	42313	39321.5	40199	50343	48522	40215.5	42784	40671	40557	40378.5	42036.5	44904	41434.5	44100.5	44995	40264.5	45629	43174	44377	38931.5	42215	45466	42947	40996	35908	41012	41239.5	41743.5	36542	39988	31649	42345	38818	42653.5	38720.5	42312.5	43727	43304.5	42215	45970	45791	43206.5	43223	43141.5	40167	41727.5	33745.5	37663.5
1281621	39874.5	42313	39321.5	40199	50326.5	48490	40199.5	42784	40671	40540.5	40378.5	42020	44904	41418.5	44100.5	44962	40248.5	45629	43142	44360.5	38931.5	42182.5	45450	42947	40996	35892	40996	41207.5	41711	36542	39988	31632.5	42345.5	38818	42653.5	38704	42296.5	43710.5	43271.5	42215	45970	45775	43190	43206.5	43125.5	40167	41711.5	33713.5	37631
1291621	39858	42280	39289	40199	50326.5	48490	40183.5	42768	40671	40540.5	40362	42020	44904	41418.5	44084.5	44962	40232	45612.5	43109	44344.5	38915.5	42150	45449.5	42930.5	40963.5	35843	40963.5	41174.5	41727.5	36542	39988	31632.5	42329	38785	42653.5	38671.5	42296.5	43710.5	43255.5	42198.5	45937.5	45742.5	43174	43174	43076.5	40134.5	41695	33664.5	37631
1301621	39858	42296.5	39289	40167	50294	48490	40167	42768	40638	40540.5	40362	42020	44904	41402.5	44084.5	44930	40183.5	45596	43093	44312	38882.5	42150	45433.5	42930.5	40947.5	35827	40947.5	41158.5	41711	36525.5	39988	31616.5	42312.5	38785	42621.5	38671.5	42280	43694	43255.5	42166.5	45921	45742.5	43158	43157.5	43060	40134.5	41711.5	33664.5	37614.5
1311621	39858	42264	39289	40167	50278	48457	40150.5	42768	40638	40508	40345.5	42004	44904	41402.5	44068	44930	40150.5	45564	43060.5	44312	38866.5	42117.5	45417.5	42914	40931	35794	40914.5	41126	41694.5	36525.5	39956	31616.5	42312.5	38785	42621.5	38671.5	42280	43678	43223	42166.5	45921	45742.5	43158	43125.5	43027.5	40118	41678.5	33632	37614.5
1321621	39841.5	42264	39289	40150.5	50278	48441	40134.5	42751.5	40638	40508	40345.5	42004	44904	41386	44051.5	44913.5	40118	45564	43044	44296	38850	42085	45401	42898	40915	35745.5	40898.5	41093.5	41694.5	36509.5	39988	31616.5	42296.5	38785	42621.5	38639	42247.5	43661.5	43190.5	42133.5	45889	45726	43125	43109	43011.5	40086	41678.5	33599.5	37582.5
1331621	39841.5	42231	39289	40134	50245	48425	40118.5	42751.5	40671	40491.5	40329.5	41987.5	44864	41369.5	44035.5	44897	40102	45547.5	43012	44263	38834	42085	45385	42898	40915	35713	40866	41061	41678.5	36509.5	39956	31649	42280.5	38753	42605	38623	42247.5	43645.5	43174	42133.5	45872.5	45694	43125	43076.5	42979	40069.5	41662.5	33599.5	37549.5
1341621	39825.5	42231	39256.5	40134	50229	48408.5	40118.5	42751.5	40638	40492	40329.5	41987.5	44824	41353.5	44019.5	44881	40085.5	45515	42995.5	44247	38818	42036	45368.5	42882	40882	35680.5	40849.5	41012.5	41662.5	36477	39923	31649	42280.5	38753	42605	38623	42231	43629.5	43174	42117.5	45856	45677.5	43093	43060.5	42946.5	40069.5	41646	33567	37549.5
1351621	39825.5	42231	39256.5	40102	50213	48392	40102	42735	40606	40475.5	40313.5	41971.5	44824	41337.5	44003	44881	40069.5	45515	42979	44230.5	38801.5	42036	45368.5	42865.5	40866	35631.5	40817.5	40979.5	41629.5	36477	39923	31633	42264	38720	42588.5	38606.5	42199	43629.5	43142	42101.5	45856	45677.5	43093	43060.5	42914	40036.5	41630	33567	37549.5
1361621	39825	42215	39256.5	40102	50196.5	48392	40085.5	42719	40606	40459	40313.5	41971.5	44864	41321	44003	44848.5	40036.5	45482.5	42979	44214.5	38785	42003.5	45352	42849	40849.5	35583	40801	40963.5	41629.5	36477	39956	31633	42264	38720	42572.5	38574	42199	43613	43125.5	42101.5	45824	45645	43076.5	43027.5	42897.5	40020.5	41614	33534.5	37533.5
1371621	39792.5	42199	39224	40085.5	50196.5	48376	40102	42719	40638	40443	40297	41955	44864	41304.5	44003	44848.5	40004.5	45466.5	42930.5	44198.5	38785	41987	45352	42849	40833.5	35550	40784.5	40931	41597.5	36460.5	39956	31616.5	42231	38688	42572.5	38574	42166	43596.5	43125.5	42085	45824	45612.5	43060	42995.5	42865.5	39988	41614	33534.5	37517.5
1381621	39792.5	42182.5	39224	40085.5	50180	48360	40085.5	42703	40606	40443	40280.5	41955	44824	41288.5	43986.5	44832.5	40004.5	45450	42930.5	44182	38753	41954.5	45320	42849	40833.5	35518	40768.5	40898.5	41597.5	36444.5	39988	31600	42231	38688	42540	38557.5	42150	43564.5	43093	42036	45807.5	45596	43044	42995.5	42832.5	39988	41581	33518	37501
1391621	39776.5	42166	39224	40069	50148	48343.5	40069.5	42686.5	40606	40427	40280.5	41955	44824	41288.5	43987	44816	39971.5	45433.5	42914	44133	38753	41938.5	45303.5	42832.5	40785	35453	40736	40850	41581	36412	39956	31600	42215	38623	42523.5	38557.5	42150	43564.5	43093	42036	45807.5	45563.5	43028	42962.5	42800.5	39955.5	41581	33469.5	37484.5
1401621	39776.5	42166	39191.5	40069.5	50148	48327.5	40069.5	42670.5	40573	40427	40264.5	41938.5	44824	41272.5	43970.5	44799.5	39939.5	45417.5	42865.5	44117	38736.5	41906	45320	42832.5	40785	35404	40703.5	40833.5	41564.5	36412	39956	31568	42199	38623	42507.5	38525.5	42117.5	43531.5	43076.5	42036	45775	45531	42995	42946.5	42784	39955.5	41581.5	33453.5	37468.5
1411621	39760.5	42150	39191.5	40037	50131.5	48294.5	40053.5	42654	40606	40427	40264.5	41938.5	44824	41239.5	43938	44783.5	39906.5	45401.5	42849	44100.5	38736.5	41873.5	45303.5	42816	40768.5	35339	40687	40768.5	41548.5	36396	39956	31568	42182.5	38623	42507.5	38525.5	42101.5	43531.5	43044.5	42004	45775	45515	43011.5	42914	42767.5	39923	41581.5	33453.5	37452.5
1421621	39744	42134	39175	40020.5	50099	48262.5	40037	42637.5	40573	40410.5	40232	41922	44784	41239.5	43922	44767.5	39890.5	45401.5	42832.5	44068	38703.5	41857.5	45287	42816	40768.5	35306.5	40654.5	40752	41548.5	36396	39956	31551.5	42166	38590	42491	38509	42068.5	43515.5	43044.5	42004	45758.5	45515	42979	42881.5	42751.5	39907	41548.5	33421	37452.5
1431621	39744	42134	39175	40020.5	50099	48262.5	40037	42637.5	40573	40394	40232	41906	44784	41239.5	43922	44734.5	39874.5	45368.5	42800.5	44068	38703.5	41841	45287.5	42784	40768.5	35225	40622	40719.5	41532.5	36379.5	39956	31535	42150	38590	42491.5	38476.5	42036.5	43499	43011.5	41987.5	45742.5	45482	42979	42881.5	42735.5	39890.5	41548.5	33420.5	37436
1441621	39728	42117.5	39175.5	40004.5	50066.5	48229.5	40004.5	42605.5	40573	40362	40215.5	41906	44784	41207.5	43905.5	44734.5	39858	45352.5	42784	44035.5	38687.5	41808.5	45287.5	42784	40736	35176	40606	40654.5	41532	36363	39956	31503	42150	38590	42475	38476.5	42020	43483	42979	41955	45742.5	45466	42946.5	42865	42702.5	39874	41548.5	33388.5	37419.5
1451621	39711.5	42117.5	39159	39988	50050.5	48213.5	40004.5	42605.5	40541	40362	40215.5	41889.5	44784	41207.5	43905.5	44702.5	39825.5	45336.5	42767.5	44003	38655	41792.5	45287.5	42767.5	40719.5	35127.5	40573	40654.5	41516	36331	39988	31470	42117.5	38558	42475	38460	42003.5	43450.5	42962.5	41938.5	45726.5	45450	42930.5	42833	42670.5	39842	41532.5	33372	37387.5
1461621	39711.5	42117.5	39143	39988	50050.5	48213.5	39988	42589	40541	40362	40199.5	41889.5	44744	41191	43889	44702.5	39809.5	45320	42735.5	44003	38655	41760	45254.5	42751	40719.5	35079	40557	40605.5	41500	36331	39988	31453.5	42117.5	38525	42442.5	38427.5	41971.5	43450.5	42946.5	41938.5	45710	45433.5	42914	42800	42654	39809	41532.5	33356	37371
1471621	39695	42117.5	39126.5	39972	50017.5	48197.5	39955.5	42572.5	40541	40362	40167	41873.5	44744	41191	43857	44669.5	39793	45303.5	42735.5	43970.5	38639	41743.5	45238.5	42735	40703.5	35030	40524.5	40557	41483.5	36298	40021	31421.5	42101.5	38525	42442.5	38427.5	41955	43434	42898	41906.5	45693.5	45417	42897.5	42784	42637.5	39793	41532.5	33307	37355
1481621	39679	42117.5	39126.5	39955.5	50017.5	48181	39955.5	42556.5	40541	40329	40150.5	41857.5	44744	41174.5	43857	44653.5	39760.5	45255	42702.5	43970.5	38606	41711	45238.5	42751	40703.5	34965	40508	40540.5	41451	36298	40021	31405	42085	38493	42426	38411	41922.5	43418	42881.5	41906.5	45693.5	45401	42849	42751.5	42605	39777	41516.5	33274.5	37322
1491621	39663	42101	39110	39955.5	50001.5	48164.5	39939.5	42556.5	40541	40329	40167	41857.5	44704	41158	43857	44620.5	39744	45255	42686	43938	38606	41678.5	45206	42719	40671	34916.5	40475.5	40492	41451	36265.5	40021	31388.5	42085	38493	42410	38378.5	41890	43402	42849	41873.5	45661.5	45368.5	42865.5	42719	42556.5	39744	41500	33258.5	37290
1501621	39663	42085	39094	39955.5	49985.5	48148.5	39923	42523.5	40508	40329	40151	41841	44704	41142	43824	44604.5	39712	45238.5	42670	43922	38574	41662	45206	42719	40671	34867.5	40459.5	40443	41434.5	36249.5	40021	31388.5	42068.5	38460	42410	38378.5	41857.5	43402	42833	41857.5	45645	45352.5	42832.5	42702.5	42556.5	39727.5	41500	33225.5	37257.5
1511621	39646.5	42085	39094	39939	49969	48115.5	39923	42523.5	40508	40297	40134.5	41841	44664	41142	43792	44588.5	39695.5	45206	42653.5	43889	38557.5	41630	45190	42719	40654.5	34818.5	40426.5	40410.5	41402.5	36233	40021	31356.5	42052.5	38428	42393.5	38378.5	41857.5	43369	42816.5	41841.5	45645	45319.5	42816.5	42670.5	42524	39727.5	41483.5	33209.5	37241
1521621	39646.5	42069	39094	39923	49952.5	48115.5	39906.5	42507.5	40508	40297	40102	41808.5	44704	41109.5	43808	44588.5	39663	45190	42621.5	43857	38557.5	41597	45190	42686	40638	34753.5	40410.5	40378	41369.5	36216.5	40021	31340	42036.5	38428	42377.5	38378.5	41841.5	43353	42800	41825	45612.5	45303.5	42800	42654	42491.5	39695.5	41467.5	33177	37225
1531621	39646.5	42085	39061.5	39907	49952.5	48115.5	39874.5	42491.5	40508	40280.5	40118	41808.5	44664	41109.5	43775.5	44555.5	39647	45190	42621.5	43840.5	38525	41581	45173.5	42702.5	40638	34705	40394.5	40329.5	41337.5	36200.5	40021	31340	42020	38395	42361	38346	41825	43336.5	42784	41809	45612.5	45303.5	42784	42637.5	42491.5	39679	41451.5	33160.5	37225
1541621	39646.5	42068.5	39029	39907	49904	48099.5	39890.5	42491.5	40508	40280.5	40086	41808.5	44664	41093	43775.5	44555.5	39614	45157	42605	43808	38509	41548.5	45141	42686	40638	34656.5	40378	40296.5	41321	36168	40021	31340	42020	38395	42345	38329.5	41808.5	43320.5	42767.5	41792.5	45596	45271	42751.5	42605.5	42459	39646.5	41435	33112	37192
1551621	39614	42052	39029	39907	49871.5	48067	39890.5	42475	40476	40248	40086	41792	44664	41077	43743	44523.5	39597.5	45141	42572.5	43808	38509	41516	45141	42654	40606	34607.5	40345.5	40264.5	41321	36152	40021	31324	41987.5	38395	42345	38313.5	41792.5	43288	42767.5	41776	45580	45238.5	42735	42572.5	42426.5	39630.5	41419	33096	37192
1561621	39614	42036	39013	39874	49822.5	48067	39874	42475	40476	40248	40053	41776	44664	41077	43743	44490.5	39565	45108.5	42540	43759	38476	41500	45141	42654	40606	34558.5	40313	40215.5	41288.5	36152	39988	31324	41987.5	38362	42329	38297.5	41776.5	43288	42735.5	41760	45564	45238.5	42719	42540.5	42410	39614	41419	33063	37176
1571621	39614	42020	39029	39858	49806.5	48034.5	39858	42442.5	40476	40248	40037	41776	44624	41044.5	43726.5	44474.5	39549	45092.5	42523.5	43759	38444	41483.5	45124.5	42653.5	40606	34526.5	40280.5	40166.5	41272	36119	39956	31324	41955	38330	42329	38264.5	41760	43255.5	42719	41744	45531	45206	42703	42524	42378	39598	41369.5	33063	37143.5
1581621	39581.5	42036	38980	39858	49806.5	48034.5	39874	42426.5	40476	40215.5	40037	41776	44584	41044.5	43710.5	44458.5	39516.5	45076	42507.5	43727	38444	41451	45092.5	42637.5	40589.5	34461.5	40264	40118	41256	36102.5	39923	31324	41955	38330	42312.5	38264.5	41727.5	43255.5	42702.5	41711.5	45531	45190	42670	42508	42361.5	39581.5	41353.5	33030.5	37143.5
1591621	39581.5	42020	38980	39858	49806.5	48034.5	39874	42426.5	40443	40215.5	40020.5	41743.5	44584	41012	43694.5	44425.5	39500	45043.5	42491.5	43694	38427.5	41418.5	45092.5	42621	40573	34412.5	40232	40069	41240	36086.5	39891	31307.5	41939	38297	42280	38264.5	41727.5	43239.5	42686.5	41695	45515	45173.5	42638	42475	42329	39565	41353.5	33014.5	37127.5
1601621	39565	42003.5	38996.5	39842	49806.5	48018	39858	42410	40443	40199	40004.5	41743.5	44624	41012	43678	44425.5	39468	45027	42475	43694	38411	41402.5	45076	42621	40573	34363.5	40215.5	40037	41207	36054	39825	31291.5	41906	38265	42280	38264.5	41694.5	43206.5	42654	41678.5	45499	45141	42621.5	42459	42313	39533	41353.5	32982	37095
1611621	39565.5	41987	38964	39825.5	49790.5	48002	39825.5	42393.5	40411	40199	40004.5	41727	44544	40995.5	43661.5	44409.5	39435	44995	42442.5	43662	38395	41369.5	45059.5	42589	40557	34315	40167	39988	41191	36054	39825	31291.5	41906	38265	42264	38232.5	41694.5	43206.5	42637.5	41678.5	45482.5	45108.5	42621.5	42443	42296.5	39500	41353.5	32966	37078.5
1621621	39532.5	41971	38964	39825.5	49758	47969.5	39825.5	42377.5	40411	40167	39988.5	41743.5	44544	40979.5	43645.5	44377	39419	44962	42410	43629	38362.5	41337.5	45043.5	42572.5	40540.5	34250	40167	39939	41175	36037.5	39793	31258.5	41889.5	38232	42247.5	38232.5	41678.5	43190.5	42621	41646.5	45482.5	45092	42589	42410	42280	39484	41337.5	32966	37062
1631621	39532.5	41955	38948	39809	49741.5	47953	39825.5	42393.5	40411	40167	39972	41711	44544	40963.5	43613	44360.5	39386.5	44946	42394	43629	38346.5	41304.5	45043.5	42572.5	40540.5	34201	40118	39907	41158.5	35989	39760	31258.5	41873.5	38265	42231	38216	41646	43158	42605	41630	45466.5	45076	42556.5	42378	42248	39468	41321	32917	37062
1641621	39532.5	41922	38931.5	39793	49725	47937	39809	42361.5	40411	40150.5	39955.5	41711	44504	40947	43613	44344.5	39337.5	44930	42394	43597	38330	41272.5	45027	42556	40524.5	34136	40102	39874	41126	35989	39728	31226.5	41841	38200	42215	38183.5	41629.5	43125.5	42572.5	41630	45433.5	45060	42540.5	42345	42248	39435.5	41321	32884.5	37029.5
1651621	39516.5	41922	38931.5	39777	49709	47920.5	39792.5	42361.5	40411	40150.5	39972	41694.5	44504	40947	43596.5	44312	39305.5	44897	42361	43597	38313.5	41239.5	45011	42540	40524	34103.5	40069	39809	41109.5	35956.5	39695	31193.5	41841	38200	42215	38183.5	41597.5	43141.5	42556	41581	45433.5	45043.5	42524	42329	42198.5	39435.5	41304.5	32868	37013
1661621	39500.5	41906	38931.5	39777	49693	47904	39792.5	42328.5	40378	40134	39939.5	41678.5	44504	40914.5	43580.5	44295.5	39272.5	44881	42329	43564	38297.5	41207	44995	42540	40508	34054.5	40053	39777	41093.5	35940	39695	31193.5	41825	38167	42199	38183.5	41565	43109.5	42540	41581	45417.5	45027	42491.5	42313	42182.5	39386.5	41288	32819.5	36997
1671621	39500.5	41890	38899	39744	49676.5	47872	39760.5	42328.5	40378	40118	39923.5	41678.5	44464	40898	43548	44279.5	39240.5	44865	42329	43532	38281.5	41175	44978.5	42523.5	40492	34006	40020.5	39728	41093.5	35924	39663	31177.5	41825	38167	42182.5	38183.5	41548.5	43093	42524	41564.5	45401.5	44995	42491.5	42280	42166.5	39370.5	41272	32803	36981
1681621	39484	41873.5	38899	39728	49660	47872	39760.5	42328.5	40378	40118	39923.5	41678.5	44424	40882	43548	44247	39224	44832	42312.5	43515.5	38265	41142	44978.5	42507.5	40492	33941	39972	39663	41061	35924	39630	31145	41792	38167	42182.5	38151	41516	43077	42524	41548.5	45368.5	44978.5	42442.5	42248	42150	39337.5	41256	32787	36964.5
1691621	39467.5	41873.5	38883	39744	49644	47855.5	39744	42296.5	40346	40085.5	39890.5	41646	44464	40882	43532	44230.5	39191.5	44816	42280	43499	38248.5	41093.5	44978.5	42475	40475.5	33892.5	39971.5	39647	41028.5	35908	39598	31145	41776	38135	42166	38135	41483.5	43060.5	42491	41532.5	45368.5	44962	42426.5	42231.5	42133.5	39305.5	41223	32738	36948
1701621	39451.5	41857	38883	39728	49627.5	47839	39744	42280	40346	40085.5	39890.5	41646	44424	40849.5	43532	44214.5	39175	44783.5	42264	43483	38232.5	41077.5	44978.5	42475	40459	33843.5	39923	39598	41028.5	35875	39598	31112.5	41760	38102	42150	38135	41467.5	43044	42475	41516	45336.5	44929.5	42410	42199	42101.5	39289	41223	32722	36932
1711621	39451.5	41841	38866.5	39712	49611	47807	39727.5	42280	40346	40069	39874.5	41646	44424	40849.5	43499	44182	39159	44750.5	42247.5	43434	38200	41028.5	44962.5	42458.5	40475.5	33778.5	39890.5	39533	40996	35859	39598	31080	41760	38102	42150	38102	41434.5	43027.5	42459	41499.5	45336.5	44913.5	42378	42182.5	42085	39272.5	41223	32689	36916
1721621	39419	41825	38850	39695.5	49595	47807	39711.5	42280	40313	40053	39874.5	41630	44384	40833	43499	44182	39142.5	44750.5	42231	43434	38183.5	41012	44946	42442.5	40459.5	33729.5	39858	39500.5	40963.5	35826.5	39630	31064	41727	38102	42134	38102	41418.5	43011.5	42426	41483.5	45320	44897	42361.5	42150	42052.5	39240.5	41239.5	32673	36899.5
1731621	39419	41825	38850	39679	49579	47790.5	39711.5	42263.5	40313	40053	39858	41630	44384	40817	43483	44182	39110.5	44702	42215	43418	38167.5	40979.5	44946	42410	40443	33664.5	39825.5	39452	40947	35794	39598	31031	41711	38070	42134	38102	41418.5	42979	42426	41483.5	45303.5	44865	42329	42134	42052.5	39207.5	41239.5	32640.5	36867
1741621	39419	41792	38834	39663	49562.5	47774	39695	42247.5	40313	40037	39841.5	41630	44384	40801	43467	44149.5	39078	44685.5	42182.5	43385.5	38167.5	40947.5	44913.5	42393.5	40443	33599.5	39793	39387	40947	35794	39598	31031	41695	38037	42101	38086	41370	42963	42410	41467	45287.5	44865	42296.5	42101	42003.5	39175.5	41239.5	32624.5	36850.5
1751621	39403	41808.5	38818	39679	49530	47774	39679	42231.5	40281	40020.5	39841.5	41613.5	44344	40784.5	43450.5	44117	39045	44653	42182.5	43353	38151	40914.5	44913.5	42377.5	40443	33534.5	39776.5	39338	40947	35777.5	39565	30999	41662	38037	42101	38070	41353.5	42963	42394	41435	45287.5	44832	42280	42085	42003.5	39175.5	41256	32575.5	36834.5
1761621	39386.5	41776	38818	39663	49530	47742	39695	42215	40281	40004	39809	41613.5	44344	40768	43434.5	44117	39029	44653	42166.5	43353	38151	40882.5	44897	42345	40426.5	33502	39744.5	39305	40931	35745.5	39565	30966	41662	38005	42069	38053.5	41337.5	42946.5	42377.5	41435	45255	44800	42247.5	42068.5	41987	39126.5	41256	32543	36802
1771621	39386.5	41776	38801.5	39647	49514	47742	39679	42215	40281	39988	39809	41597.5	44304	40752	43401.5	44084.5	38996.5	44588	42150	43304	38118.5	40849.5	44897	42312.5	40410.5	33437	39728	39256.5	40898.5	35712.5	39565	30934	41646	38005	42069	38053.5	41304.5	42930	42361.5	41435	45238.5	44800	42231	42019.5	41955	39110.5	41239.5	32510.5	36802
1781621	39370	41759.5	38785	39630.5	49514	47709	39646.5	42199	40281	39988	39809	41597.5	44304	40703	43402	44052	38964	44588	42133.5	43304	38086	40833.5	44881	42280	40410.5	33372	39679.5	39208	40882	35696.5	39565	30934	41646	37972	42069	38053.5	41288.5	42898	42329	41402	45206.5	44767	42215	42019.5	41938.5	39077.5	41239.5	32494	36753
1791621	39354	41759.5	38785	39614	49481	47709	39663	42182.5	40281	39955.5	39776.5	41581	44264	40703	43401.5	44036	38931.5	44556	42117.5	43272	38070	40801	44881	42263.5	40410.5	33323.5	39630.5	39175	40866	35664	39565	30885	41630	37940	42052.5	38021	41288.5	42881.5	42312.5	41386	45190	44751	42182.5	41971	41922	39045.5	41223.5	32478	36737
1801621	39338	41743.5	38785	39598	49481	47677	39646.5	42182.5	40248	39955.5	39776.5	41581	44264	40687	43385.5	44036	38899	44523	42068.5	43255.5	38053.5	40768.5	44848.5	42231	40394.5	33258.5	39598	39110	40833.5	35647.5	39598	30885	41597.5	37972	42036	38021	41272	42865	42280	41370	45173.5	44718.5	42166.5	41955	41890	39029	41239.5	32429.5	36704
1811621	39338	41743.5	38753	39598	49465	47693	39630	42150	40216	39955.5	39760	41581	44264	40654.5	43353	44003	38883	44491	42068.5	43223	38037	40752	44848.5	42215	40378	33193.5	39581.5	39045	40833.5	35631.5	39598	30852.5	41581	37940	42020	38004.5	41256	42849	42280	41353.5	45141	44718.5	42133.5	41938.5	41873.5	38996.5	41207	32396.5	36688
1821621	39321.5	41727.5	38753	39582	49432.5	47676.5	39630	42150	40248	39939	39760	41548.5	44224	40654.5	43353	43987	38850	44491	42036.5	43207	38021	40703	44816	42199	40361.5	33128.5	39549.5	39013	40801	35615.5	39598	30820	41581	37907	42004	38004.5	41240	42833	42264	41353.5	45141	44686	42085	41906	41857	38980	41191	32380.5	36655.5
1831621	39338	41711	38736.5	39565.5	49416	47676.5	39598	42133.5	40216	39923	39744	41581	44224	40638	43336.5	43970.5	38834	44458.5	42036.5	43174	37988.5	40687	44816	42182.5	40345.5	33079.5	39516.5	38980	40784.5	35582.5	39598	30803.5	41548.5	37907	42004	37972.5	41223.5	42816.5	42247.5	41321	45124.5	44670	42068.5	41873.5	41841	38964	41191	32348	36655.5
1841621	39321.5	41711	38720	39549	49400	47660.5	39581.5	42117.5	40216	39923	39728	41548.5	44184	40622	43320.5	43954.5	38785.5	44442	42003.5	43158	37972	40654.5	44800	42166.5	40345.5	33014.5	39484.5	38931	40768.5	35566.5	39598	30771.5	41548.5	37875	42004	37988.5	41207.5	42800	42247.5	41321	45092.5	44637	42068.5	41857	41808.5	38915	41174.5	32332	36623
1851621	39305	41678.5	38720	39533	49384	47644.5	39565	42117.5	40183	39890.5	39728	41532	44184	40622	43304.5	43938	38785.5	44409.5	41987.5	43141.5	37956	40622	44767	42133.5	40329	32949.5	39451.5	38899	40735.5	35550.5	39630	30755	41532.5	37875	41987.5	37972.5	41174.5	42768	42231.5	41272.5	45059.5	44637	42036.5	41825	41808.5	38899	41174.5	32299	36623
1861621	39305	41678.5	38720	39549	49384	47644.5	39565	42117.5	40183	39890.5	39728	41516	44184	40605.5	43304.5	43921.5	38752.5	44393.5	41971.5	43125.5	37940	40573	44767	42117.5	40329	32917	39419.5	38834	40735.5	35517.5	39630	30706.5	41516	37842	41971	37972.5	41158.5	42768	42198.5	41272.5	45059.5	44621	42020	41792.5	41776	38866.5	41158	32267	36590.5
1871621	39305	41678.5	38704	39533	49367.5	47628	39549	42101	40183	39890.5	39711.5	41500	44144	40573	43288	43889.5	38720.5	44377	41971	43109.5	37940	40540.5	44751	42101.5	40297	32835.5	39386.5	38801	40735.5	35501.5	39663	30673.5	41499.5	37842	41971	37939.5	41142	42735	42166.5	41256	45043.5	44605	41987.5	41776	41759.5	38850	41142	32250.5	36574
1881621	39305	41662	38688	39533	49351	47628	39549	42101	40151	39858	39695	41500	44144	40573	43255.5	43889.5	38687.5	44328.5	41939	43076.5	37907	40492	44718.5	42068.5	40297	32803.5	39338	38752.5	40703.5	35452.5	39695	30657.5	41499.5	37810	41939	37939.5	41110	42703	42166.5	41239.5	45011	44588.5	41971.5	41743.5	41759.5	38818	41126	32202	36558
1891621	39289	41646	38688	39517	49334.5	47595.5	39533	42101	40151	39858	39695	41483.5	44104	40541	43255.5	43856.5	38671.5	44328.5	41939	43060	37907	40475.5	44702	42068.5	40280.5	32738	39321.5	38687.5	40703.5	35452.5	39728	30625	41483.5	37810	41939	37939.5	41110	42703	42133.5	41239.5	44994.5	44572.5	41938.5	41727.5	41727.5	38785	41109.5	32185.5	36542
1901621	39256.5	41646	38688	39517	49334.5	47595.5	39533	42101	40151	39858	39695	41483.5	44104	40524.5	43223	43856.5	38655	44295.5	41922.5	43060	37875	40443	44686	42052.5	40264	32673	39305.5	38639	40670.5	35420.5	39760	30576	41483.5	37777	41939	37923.5	41061	42686.5	42133.5	41207.5	44962.5	44556	41922	41678.5	41694.5	38769	41093	32169.5	36525.5
1911621	39256.5	41613.5	38688	39517	49318.5	47595.5	39516.5	42069	40118	39825.5	39679	41467	44104	40524.5	43223	43824.5	38606.5	44247	41922.5	43028	37858.5	40410.5	44670	42052.5	40264	32640.5	39273	38590	40670.5	35387.5	39793	30560	41451	37777	41906	37923.5	41061	42653.5	42117.5	41207.5	44946	44523.5	41890	41678.5	41694.5	38736.5	41077	32136.5	36509
1921621	39256.5	41613.5	38655	39500.5	49286	47595.5	39500	42069	40118	39825.5	39663	41451	44024	40508	43206.5	43808	38574	44247	41874	42995	37842	40361.5	44653.5	42020	40232	32559	39224	38557.5	40654.5	35355.5	39760	30543.5	41451	37777	41906	37907.5	41044.5	42653.5	42101.5	41158.5	44913	44491	41873.5	41646	41678.5	38720	41077	32104.5	36477
1931621	39256.5	41597.5	38655	39484	49286	47579	39500	42036	40118	39825.5	39663	41435	44024	40508	43190.5	43791.5	38541.5	44214.5	41857.5	42963	37826	40329.5	44621	42020	40232	32510.5	39208	38509	40622	35322.5	39793	30495	41451	37745	41890	37891	41028.5	42637.5	42101.5	41175	44913	44491	41825	41630	41662.5	38688	41060.5	32071.5	36477
1941621	39224	41581	38638.5	39468	49253.5	47547	39484	42036	40086	39793	39646.5	41435	44024	40459.5	43190.5	43775.5	38509	44182	41825	42946.5	37826	40296.5	44621	41987.5	40199	32445.5	39175.5	38460	40622	35306.5	39760	30478.5	41418.5	37712	41890	37891	41028.5	42621.5	42068.5	41158.5	44864.5	44458.5	41825	41613.5	41629.5	38671.5	41060.5	32039	36444
1951621	39224	41564.5	38622.5	39468	49253.5	47530.5	39468	42036.5	40086	39793	39630	41435	44024	40459.5	43158	43743	38492.5	44165.5	41825	42930	37809.5	40264.5	44588.5	41987.5	40199	32380.5	39159	38411.5	40589.5	35274	39728	30446	41418.5	37712	41874	37858.5	41012	42605	42068.5	41126	44848	44442	41792	41581	41613.5	38639	41044.5	32007	36428
1961621	39224	41548.5	38622.5	39468	49221	47530.5	39468	42020	40053	39793	39630	41402	43984	40443	43158	43727	38460	44133.5	41776.5	42914	37777.5	40215.5	44572	41955	40199	32332	39142.5	38362.5	40589.5	35241.5	39760	30413.5	41402.5	37712	41857.5	37858.5	40979.5	42588.5	42052.5	41110	44832	44426	41760	41548.5	41597.5	38606.5	41012	31990.5	36428
1971621	39208	41532.5	38606	39468	49204.5	47498	39451.5	42020	40086	39760.5	39630	41402	43984	40443	43141.5	43710.5	38411	44133.5	41760	42881.5	37761	40199.5	44572	41939	40167	32267	39110.5	38330	40557	35209	39728	30381	41369.5	37712	41841	37858.5	40963.5	42572.5	42036.5	41093.5	44832	44393	41743.5	41532.5	41581	38590.5	41012	31974.5	36412
1981621	39208	41516	38606.5	39435	49204.5	47498	39435	42020	40053	39744.5	39614	41402	43944	40427	43141.5	43694	38379	44100.5	41743.5	42865.5	37728.5	40166.5	44556	41922.5	40150.5	32217.5	39077.5	38281.5	40557	35192.5	39728	30332	41353.5	37680	41825	37858.5	40947	42556.5	42003.5	41077	44799.5	44377	41711	41483.5	41564.5	38590.5	40995.5	31958	36379
1991621	39208	41499.5	38590	39435	49188.5	47481.5	39435	41987.5	40053	39744.5	39598	41386	43904	40411	43109.5	43678	38362.5	44068.5	41743.5	42849	37728.5	40118	44523	41906.5	40134	32136.5	39028.5	38232.5	40540.5	35160.5	39695	30300	41353.5	37680	41841	37842.5	40930.5	42540	42003.5	41061	44783.5	44361	41678.5	41467.5	41564.5	38541.5	40963.5	31942	36363
2001621	39208	41499.5	38606	39419	49188.5	47449.5	39435	42020	40053	39744.5	39581.5	41386	43904	40394.5	43109.5	43662	38330	44035.5	41711.5	42832.5	37712	40085.5	44539.5	41890	40134	32071.5	38996.5	38167.5	40508.5	35144	39695	30267	41353.5	37647	41825	37826	40898.5	42507.5	41987.5	41061	44750.5	44344.5	41678.5	41434.5	41548.5	38541.5	40979.5	31925.5	36346.5
[truncated: 156 more columns]

## Sheet: JIP test
The 3rd leaf		VJ					VI					M0					jP0					jE0					jRE01					jD0					yE0					yRE01					dRE01
Watering	epiBL treatment	Timepoint 1	Timepoint 2	Timepoint 3	Timepoint 4		Timepoint 1	Timepoint 2	Timepoint 3	Timepoint 4		Timepoint 1	Timepoint 2	Timepoint 3	Timepoint 4		Timepoint 1	Timepoint 2	Timepoint 3	Timepoint 4		Timepoint 1	Timepoint 2	Timepoint 3	Timepoint 4		Timepoint 1	Timepoint 2	Timepoint 3	Timepoint 4		Timepoint 1	Timepoint 2	Timepoint 3	Timepoint 4		Timepoint 1	Timepoint 2	Timepoint 3	Timepoint 4		Timepoint 1	Timepoint 2	Timepoint 3	Timepoint 4		Timepoint 1	Timepoint 2	Timepoint 3
Non-stressed	Control (C)	0.451	0.44	0.464	0.479		0.672	0.677	0.703	0.775		0.253	0.243	0.279	0.299		0.779	0.791	0.759	0.77		1.42	1.413	1.416	1.479		0.255	0.256	0.225	0.173		0.221	0.209	0.241	0.23		0.549	0.56	0.536	0.521		0.328	0.323	0.297	0.225		0.597	0.577	0.554
		0.455	0.439	0.441	0.469		0.703	0.7	0.721	0.704		0.27	0.273	0.28	0.311		0.783	0.786	0.786	0.721		1.437	1.401	1.408	1.357		0.232	0.236	0.219	0.214		0.217	0.214	0.214	0.279		0.545	0.561	0.559	0.531		0.297	0.3	0.279	0.296		0.545	0.535	0.499
		0.437	0.434	0.451	0.456		0.661	0.647	0.705	0.694		0.245	0.24	0.269	0.282		0.783	0.795	0.79	0.754		1.39	1.405	1.439	1.385		0.265	0.28	0.233	0.231		0.217	0.205	0.21	0.246		0.563	0.566	0.549	0.544		0.339	0.353	0.295	0.306		0.602	0.623	0.538
		0.436	0.431	0.445	0.488		0.67	0.654	0.724	0.76		0.255	0.241	0.272	0.327		0.778	0.794	0.788	0.727		1.38	1.395	1.42	1.418		0.256	0.275	0.217	0.175		0.222	0.206	0.212	0.273		0.564	0.569	0.555	0.512		0.33	0.346	0.276	0.24		0.585	0.608	0.498
		0.442	0.429	0.455	0.446		0.739	0.668	0.732	0.714		0.267	0.216	0.276	0.265		0.796	0.772	0.751	0.79		1.427	1.351	1.378	1.425		0.208	0.256	0.202	0.226		0.204	0.228	0.249	0.21		0.558	0.571	0.545	0.554		0.261	0.332	0.268	0.286		0.469	0.582	0.493
		0.436	0.45	0.442	0.469		0.742	0.692	0.694	0.665		0.259	0.265	0.28	0.313		0.798	0.757	0.765	0.706		1.414	1.375	1.371	1.33		0.206	0.233	0.234	0.236		0.202	0.197	0.235	0.294		0.564	0.55	0.558	0.531		0.258	0.308	0.306	0.335		0.457	0.559	0.549
		0.451	0.446	0.456	0.45		0.67	0.696	0.753	0.674		0.254	0.248		0.271		0.793	0.803	0.786	0.784		1.443	1.451	1.445	1.427		0.262	0.244	0.194	0.256		0.207	0.2	0.214	0.216		0.549	0.554	0.544	0.55		0.33	0.304	0.247	0.326		0.6	0.549	0.454
		0.454	0.419	0.444	0.427		0.689	0.683	0.686	0.595		0.272	0.243		0.257		0.775	0.8	0.797	0.719		1.42	1.377	1.434	1.253		0.241	0.253	0.25	0.291		0.225		0.203	0.281		0.546	0.581	0.556	0.573		0.311	0.317	0.314	0.405		0.569	0.545	0.565
	Early epiBL treatment (BR1)		0.439	0.457	0.568			0.675	0.77	0.824			0.265	0.275	0.515			0.785	0.789	0.715			1.399	1.453	1.654			0.255	0.181	0.126			0.215	0.211	0.285			0.561	0.543	0.432			0.325	0.23	0.176			0.578	0.423
			0.465	0.457	0.762			0.707	0.741	0.799			0.237	0.269	0.259			0.763	0.799	0.778			1.428	1.47	1.4			0.224	0.207	0.119			0.237	0.201	0.222			0.535	0.543	0.556			0.293	0.259	0.201			0.548	0.477
			0.42	0.46	0.444			0.68	0.778	0.716			0.253	0.286	0.331			0.799	0.773	0.707			1.378	1.431	1.356			0.256	0.172	0.221			0.201	0.227	0.293			0.58	0.54	0.521			0.32	0.222	0.284			0.552	0.411
			0.434	0.431	0.479			0.697	0.702	0.734			0.272	0.254	0.267			0.792	0.787	0.789			1.399	1.384	1.438			0.24	0.235	0.188			0.208	0.213	0.211			0.566	0.569	0.548			0.303	0.298	0.266			0.535	0.524
			0.464	0.426	0.452			0.73	0.686	0.764			0.269	0.239	0.289			0.774	0.803	0.739			1.443	1.4	1.338			0.209	0.252	0.186			0.226	0.197	0.261			0.536	0.574	0.552			0.27	0.314	0.236			0.504	0.547
			0.448	0.449	0.448			0.712	0.661	0.692			0.269	0.274	0.26			0.779	0.751	0.769			1.411	1.362	1.377			0.224	0.255	0.228			0.221	0.249	0.231			0.552	0.551	0.558			0.288	0.339	0.308			0.521	0.616
			0.443	0.444	0.442			0.703	0.746	0.697			0.233	0.263	0.288			0.794	0.793	0.694			1.424	1.426	1.266			0.236	0.201	0.233			0.206	0.207	0.306			0.557	0.556	0.548			0.297	0.254	0.303			0.532	0.457
			0.42	0.45	0.452			0.663	0.69	0.64				0.281				0.799	0.723				1.377	1.314				0.269	0.224	0.25			0.201					0.58	0.55				0.337	0.31	0.36			0.581	0.563
	Late epiBL treatment (BR2)				0.465					0.767					0.3					0.77					1.438					0.179					0.23					0.535					0.233
					0.502					0.73					0.349					0.716					1.438					0.193					0.284					0.498					0.27
					0.44					0.759					0.259					0.78					1.392					0.188					0.22					0.56					0.241
					0.446					0.693					0.286					0.736					1.329					0.226					0.264					0.554					0.307
					0.514					0.805					0.357					0.7					1.44					0.137					0.3					0.486					0.195
					0.446					0.708					0.286					0.745					1.344					0.217					0.255					0.554					0.292
					0.432					0.679					0.263					0.752					1.323					0.241					0.248					0.568					0.321
					0.459					0.706					0.294					0.763					1.412					0.225					0.237					0.541					0.294
Stressed	Control (C)			0.454	0.492				0.759	0.817				0.286	0.348				0.779	0.607				1.427	1.364				0.187	0.111				0.221	0.393				0.546	0.508				0.241	0.183				0.441
				0.455	0.534				0.773	0.768				0.28	0.367				0.778	0.692				1.427	1.442				0.176	0.161				0.222	0.308				0.545	0.466				0.227	0.232				0.417
				0.485	0.527				0.787	0.788				0.302	0.374				0.769	0.672				1.493	1.424				0.164	0.142				0.231	0.328				0.555	0.473				0.213	0.212				0.414
				0.445	0.533				0.731	0.822				0.276	0.353				0.771	0.673				1.388	1.258				0.208	0.12				0.229	0.327				0.569	0.467				0.269	0.178				0.485
				0.431	0.542				0.688	0.736				0.253	0.387				0.781	0.701				1.374	1.381				0.244	0.185				0.219	0.299				0.552	0.458				0.312	0.264				0.548
				0.448					0.684	0.788				0.253					0.758	0.645				1.3	1.255				0.24	0.137				0.242	0.355				0.546					0.316	0.212				0.543
				0.454					0.715	0.707				0.266					0.782	0.575				1.416					0.223	0.169				0.218	0.425									0.285	0.293				0.516
									0.675					0.28					0.737					1.352					0.24					0.263										0.325					0.595
	Early epiBL treatment (BR1)			0.454	0.466				0.743	0.756				0.281	0.311				0.767	0.737				1.407	1.38				0.197	0.18				0.233	0.263				0.546	0.534				0.257	0.244				0.472
				0.451	0.586				0.729	0.75				0.272	0.404				0.776	0.639				1.413	1.545				0.21	0.106				0.224	0.361				0.549	0.414				0.271	0.25				0.493
				0.468	0.499				0.76	0.746				0.27	0.527				0.762	0.678				1.433	1.354				0.183	0.11				0.238	0.322				0.532	0.229				0.24	0.254				0.451
				0.444	0.506				0.729	0.762				0.28	0.353				0.771	0.702				1.388	1.422				0.209	0.172				0.229	0.298				0.556	0.501				0.271	0.238				0.488
				0.444	0.52				0.758	0.779				0.257	0.322				0.754	0.671				1.415	1.398				0.233	0.167				0.246	0.329				0.556	0.494				0.309	0.221				0.555
				0.438	0.488				0.736	0.643				0.277	0.365				0.771	0.597				1.418					0.239	0.148				0.229	0.403				0.562	0.48				0.301	0.357				0.536
				0.456										0.255	0.366				0.775					1.406					0.187	0.213				0.225					0.544	0.512				0.242					0.445
				0.448																									0.204										0.552					0.264					0.478
	Late epiBL treatment (BR2)				0.539					0.806					0.381					0.638					1.383					0.124					0.362					0.461					0.194
					0.749					0.818					0.538					0.477					1.904					0.087					0.523					0.251					0.182
					0.701					0.792					0.497					0.537					1.797					0.112					0.463					0.299					0.208
					0.503					0.741					0.332					0.698					1.404					0.181					0.302					0.497					0.259
					0.779					0.83					0.598					0.488					2.211					0.083					0.512					0.221					0.17
					0.452					0.686					0.301					0.686					1.252					0.215					0.314					0.548					0.314
The data are presented here without the outliers (the outliers were detected using Tukey´s fences, i.e., values below Q1-1.5 IQR or above Q3+1.5 IQR, where IQR is the interquartile range)
[truncated: 107 more columns]

## Sheet: RWC, Proline, MDA, MDI
The 3rd leaf		Relative water content (%)					Proline content (mg g-1 leaf dry mass)					MDA content (nmol g-1 leaf dry mass)					Membrane damage index (%)					The 4th leaf		Relative water content (%)					Proline content (mg g-1 leaf dry mass)					MDA content (nmol g-1 leaf dry mass)					Membrane damage index (%)
Watering	epiBL treatment	Timepoint 1	Timepoint 2	Timepoint 3	Timepoint 4		Timepoint 1	Timepoint 2	Timepoint 3	Timepoint 4		Timepoint 1	Timepoint 2	Timepoint 3	Timepoint 4		Timepoint 1	Timepoint 2	Timepoint 3	Timepoint 4		Watering	epiBL treatment	Timepoint 1	Timepoint 2	Timepoint 3	Timepoint 4		Timepoint 1	Timepoint 2	Timepoint 3	Timepoint 4		Timepoint 1	Timepoint 2	Timepoint 3	Timepoint 4		Timepoint 1	Timepoint 2	Timepoint 3	Timepoint 4
Non-stressed	Control (C)	96.656	96.379	99.085	96.97		33.13	31.47	25.05	31.41		5.516	25.17	9.654	6.652		28.966	28.445	31.35	30.114		Non-stressed	Control (C)	95.507	90.045	97.982	96.414		94.15	95.23	66.14	67.07		105.132	40.8	23.831	27.216		39.34	35.331	32.315	34.003
		99.517	95.948	98.522	94.749		36.32	31.6	23.52	25.83		3.236	24.73	22.91	4.841		27.707	35.834	26.9	29.429				95.716	98.954	97.657	97.326		109.61	43.57	45.03	36.8		40.682	39.86	12.654	47.753		28.209	30.867	29.914	29.913
		97.151	97.698	98.506	94.251		43.27	33.95	32.9	24.2		21.295	17.36	13.36	6.819		28.7	30.844	28.63	32.702				96.009	98.801	98.176	96.226		59.31	95.74	58.52	74.94		64.084	43.32	28.754	27.207		36.146	32.188	29.156	34.617
		100.198	97.239	96.995	98.729		35.95	31.74	26.04	14.24		6.2	24.4	28.241	5.182		35.651	32.203	34.56	34.685				98.241	96.504	98.084	98.264		58.42	33.88	58.38	46.8		58.043	37.98	17.455	11.376		32.001	38.777	34.008	33.21
		98.384	94.583	98	99.458		26.01	34.34	31.02	32.28		8.645	14.11	46.76	29.13		33.461	36.095	30.35	36.795				97.26	92.903	98.518	96.995		114.34	61.24	45.21	47.19		11.881	39.49	29.46	29.095		31.094	33.934	29.131	31.048
		100.6	96.42	97.794	97.751		48.31	26.27	22.63	21.54		32.536	17.12	10.127	11.768		35.525	35.744	30.98	28.697				97.028	95.741	96.575	97.464		56.39	105.89	83.45	36.26		66.46	55.3	28.545	65.706		32.719	34.956	32.714	32.175
		99.686	97.522	99.208	96.019		32.65	26.04	21.59	24.36		7.294	20.39	11.754	8.056									95.421	98.379	97.893	97.355		90.04	44.99	48.9	66.85		242.644		26.728	38.618
		99.486	97.677	99.251	96.471		24.51	18.67	26.55	18.67		48.261	19.05	13.877	1.087									98.201	97.859		97.955		60.71	74.98	52.49	94.61		120.548		19.274	46.332
								30.38	21.01	26.42																			98.08	51.36	71.21			239.442			31.962
	Early epiBL treatment (BR1)		97.335	98.96	97.752			25.01	27.73	21.7			4.626	3.663	21.418			27.005	31.028	30.014			Early epiBL treatment (BR1)		99.622	97.441	96.717			29.71	34.22	89.9			29.687	19.583	23.809			30.882	30.479	31.256
			98.626	96.921	93.54			30.3	30.1	39.13			52.963	14.351	38.009			31.122	31.435	28.106					97.417	98.711	97.487			33.99	46.11	83.8			51.567	42.126	38.888			34.43	31.938	33.349
			96.237	99.89	96.281			31.57	25.12	23.9			9.317	4.252	23.977			31.876	31.704	34.635					98.042	97.753	95.444			39.53	45.26	109.54			20.098	40.506	42.408			27.355	29.937	33.333
			97.174	96.913	99.551			31.75	32.74	19.41			8.558	8.273	21.609			38.544	32.058	30.881					98.856	95.548	96.72			32.85	61.15	46.82			42.883	31.807	47.161			32.438	32.866	32.498
			94.229	97.976	96.544			30.55	31.65	22.62			5.263	13.808	1.449			34.82	27.57	32.372					98.73	97.488	98.795			25.95	41.92	32.85			31.355	23.712	29.54			33.29	31.684	29.678
			98.761	98.613	97.503			25.81	21.85	16.65			5.295	3.925	0			37.258		31.538					97.725	98.035	98.173			27.29	62.45	94.63			36.992	34.25	41.19			34.099	31.78
			97.363	98.44	96.411			45.86	19.92	15.54			30.341	34.746	23.058										96.449	95.357	97.997			63.55	37.7	58.59			14.377	11.569	29.707
			94.03	99.44	98.429			27.81	25.99	23.11			12.162	16.002	9.195												96.87				48.2	68.56				27.247	57.849
									23						5.659																48.28	64.87				46.565
	Late epiBL treatment (BR2)				95.745					42.72					36.081					27.275			Late epiBL treatment (BR2)				98.325					58.16					47.448					30.194
					97.106					28.75					34.06					30.493							95.308					50.66					26.869					31.802
					95					24.39					9.305					33.27							95.042					43.08					30.61					31.079
					97.063					22.25					4.139					33.51							97.611					91.32					35.833					29.05
					96.989					19.35					38.697					39.266							98.057					55.73					17.135					27.174
					98.134					19.53					11.186					39.949							97.421					54.01					29.522					30.272
					98.203					34.19					4.941												95.422					48.86					22.959
										18.78					11.076												96.701					47.27
															24.626
Stressed	Control (C)			95.89	87.955				43.86	93.8				43.953	5.033				31.772	68.589		Stressed	Control (C)			93.9	88.217				226.9	540.48				5.15	23.269				34.537	53.967
				98.077	80.536				97.77	104.31				25.35	11.389				28.411	76.988						97.001	94.854				385.85	521.05				33.923	33.519				32.828	42.633
				97.424	91.605				36.84	152.13				28.963	11.804				30	32.592						97.18	92.815				396.19	270.81				55.692	25.956				31.404	46.637
				94.606	76.658				33.82	93.78				18.394	45.93				28.524	40.201						65.955	88.246				398.63	720.1				57.302	31.459				37.749	39.842
				94.757	81.331				38.03	178.98				4.029	18.026				26.561	32.368						96.504	95.415				452.24	544.88				21.48	29.444				34.925	54.119
				95.805	81.189				29.22	137.27				10.292	39.093				26.933	51.327						96.23	92.865				543.98	656.29				34.473	34.777				34.443	59.308
				98.219	71.88				109.06	148.12				1.869	8.124											96.865	93.917				524.6	811.66				25.474	27.372
				96.944	67.951				99.9	176.04				3.984	61.76											96.6	90.423				658.01	692.87				25.029	23.208
									38.63					14.742																							18.748
	Early epiBL treatment (BR1)			97.148	74.867				40.86	73.44				22.075	6.13				30.265	42.207			Early epiBL treatment (BR1)			96.885	91.027				455.11	815.12				29.574	34.563				34.372	46.244
				96.917	56.084				43.37	145.79				12.267	1.312				27.853	41.536						96.815	93.976				292.18	771.73				31.095	23.999				32.979	55.621
				98.266	80.421				44.12	136.83				17.929	10.424				29.743	40.391						90.332	94.76				545.75	719.76				37.322	24.999				33	45.257
				96.624	69.947				33.24	144.09				10.665	7.344				28.98	57.087						89.137	94.781				501.75	662.42				28.269	26.821				31.686	50.283
				97.898	74.448				45.98	137.03				7.861	7.17				28.789	38.951						95.703	93.655				854.8	746.68				14.701	24.325				33.176	44.283
				98.958	73.209				69.45	84.13				18.05	20.284				29.099							96.409	93.987				727.37	807.86				22.464	29.891				29.549
				97.189	76.667				55.91	44.52				11.308	2.327											95.614	94.172				661.18					23.381	29.169
				95.985					81.26					7.026												92.874					341.75
									34.06
	Late epiBL treatment (BR2)				85.088					66.03					5.545					60.538			Late epiBL treatment (BR2)				94.096					897.63					33.511					44.065
					62.018					191.18					24.648					96.238							95.078					152.36					42.442					50.599
					53.98					114.46					17.851					79.043							92.936					442.36					18.174					38.354
					73.03					166.07					11.811					46.005							94.15					622.6					32.289					40.28
					82.222					143.56					12.513					47.288							95.031					616.9					30.466					50.565
					28.472					84.56					7.941					78.327							94.589					647.66					38.686					55.647
					69.635					170.99					2.411												94.204					800.51					20.287
					84.43					61.06																						731.95					27.39
																																334.98
The data are presented here without the outliers (the outliers were detected using Tukey´s fences, i.e., values below Q1-1.5 IQR or above Q3+1.5 IQR, where IQR is the interquartile range)

## Sheet: Brassinosteroids
Roots		Content of individual brassinosteroids or their precursors (pg mg-1 leaf fresh mass) at Timepoint 4											The 3rd leaf		Content of individual brassinosteroids or their precursors (pg mg-1 leaf fresh mass) at Timepoint 4											The 4th leaf		Content of individual brassinosteroids or their precursors (pg mg-1 leaf fresh mass) at Timepoint 4
		The contents of other twelve brassinosteroids or their precursors, i.e., 6-oxocampestanol, cathasterone, teasterone, 6-deoxocathasterone,6-deoxotyphasterol, 6-deoxocastasterone, 24-epicastasterone, dolichosterone, dolicholide, 28-norteasterone, 28-homobrassinolide and 28-homodolicholide were below the detection limit in our samples
Watering	epiBL treatment	Campesterol	Campestanol	Typhasterol	Castasterone	28-norcastasterone	Homocastasterone	Brassinolide	24-epibrassinolide	28-norbrassinolide	Homodolichosterone		Watering	epiBL treatment	Campesterol	Campestanol	Typhasterol	Castasterone	28-norcastasterone	Homocastasterone	Brassinolide	24-epibrassinolide	28-norbrassinolide	Homodolichosterone		Watering	epiBL treatment	Campesterol	Campestanol	Typhasterol	Castasterone	28-norcastasterone	Homocastasterone	Brassinolide	Homodolichosterone
Non-stressed	Control (C)	166.543	7.7023	0.0211	0.0347	0.0132	3.0875	0.0237	0.0095	0.1782	0.7827		Non-stressed	Control (C)	465.436	7.636	2.9157	1.8904	2.9443	91.7928	0.0619	0.1361	0.2292	15.3863		Non-stressed	Control (C)	0.169695	0.13201	0.050797	0.301823	1.03379	3871.13	1.36812	2.26043
		426.868	7.965	0.0425	0.0373	0.0162	1.0703	0.0455	0.0127	0.1864	0.1363				436.381	7.7972	1.9698	2.1671	3.4496	96.358	0.084	0.0546	0.887	16.0984				0.161986	0.13954	0.144569	0.298467	0.972701	1089.62	0.914549	0.73374
		456.837	9.3096	0.0652	0.0294	0.0689	1.8733	0.0493	0.017	0.0917	0.375				398.857	8.9674	1.3914	6.8288	8.2074	93.6275	0.0313	0.0657	1.3306	11.7513				0.172801	0.15475	0.0919939	0.331041	0.733049		1.20983	0.703693
		555.311			0.0853	0.0323	2.5307	0.0359	0.0146	0.0827	0.9084				415.683		3.0695											0.167056	0.114481	0.127545		0.803968		0.552949	1.39605
	Early epiBL treatment (BR1)	418.764	7.4317	0.0372	0.0465	0.0273	2.5056	0.0196	0.0246	0.0636	0.5047			Early epiBL treatment (BR1)	444.007	9.6958	2.7639	0.4681	1.8582	129.665	0.0915	0.1252	0.245	6.7761			Early epiBL treatment (BR1)	0.168997	0.134311	0.0653079	0.0990003	0.938114	2184.19	0.79927	1.5383
		437.077	7.0597	0.0163	0.0386	0.0186	1.9115	0.0375	0.0061	0.131	0.2864				480.296	8.28	1.4644	0.4076	2.6444	124.331	0.045	0.6946	0.3443	9.0308				0.154505	0.121192	0.0577172	0.339194	0.947144	1094.22	0.998044	1.38257
				0.0179	0.0226	0.02	1.0289	0.026	0.011	0.1448	0.1031				392.237	6.5175	1.6127	4.4063	3.7572	92.2763	0.0293	0.2855	0.0801	14.3321				0.166558	0.144427	0.069344	0.300567	0.645642		0.638675	0.710793
					0.0293	0.0133	2.6878	0.0175	0.0174	0.0956	0.7541				514.768	9.3535	1.0101	4.7631	4.9816	95.7973		0.2633		16.9379				0.165436		0.0459167				0.174238	0.765491
	Late epiBL treatment (BR2)	449.288	8.6859	0.0293	0.0367	0.0176	4.5019	0.0328	0.0115	0.0767	1.1268			Late epiBL treatment (BR2)	419.588	9.8208	1.7424	1.4938	2.1797	108.816	0.097	2.4941	0.6716	13.2466			Late epiBL treatment (BR2)	0.166616	0.120193	0.100975	0.0991276	1.0812	2962.99	0.521912	1.31902
		429.883	7.7146	0.0477	0.0214	0.024	2.6117	0.0091	0.0093	0.1942	0.4589				416.167	9.1169	2.2002	6.4716	2.1501	105.639	0.0905	4.0841	0.2377	12.9915				0.151104	0.148843	0.101736	0.159594	1.57337	8724.01	0.646657	1.21764
				0.0436	0.0225	0.02	3.0446	0.0359	0.0254	0.0984	0.2661				425.742	7.9493	1.1264	9.4759	4.6307	86.7389	0.0564	3.5673	0.2077	14.147				0.172894	0.123392	0.202432	0.346417	1.45174	3167.44	0.211785	1.17516
					0.0502			0.0203	0.0338	0.0771	1.5634						0.8533		5.3277	71.6185								0.166693	0.131663	0.0947378	0.419167			0.415279	2.30128
Stressed	Control (C)	532.086	9.5165	0.0324	0.0316	0.0349	1.8335	0.0335	0.0107	0.1396	0.6605		Stressed	Control (C)	511.736	10.4776	0.7845	0.4576	0.0417	87.6158	0.0924	0.0518	0.2352	8.3661		Stressed	Control (C)	0.160128	0.163886	0.0496408	0.170434	1.04511	1145.21	0.402803	1.06564
		598.598	9.43	0.0111	0.0225	0.028	1.5295	0.0305	0.0061	0.0813	0.1867				530.619	13.1223	0.1328	0.3778	0.0405	61.2357	0.0423	0.0529	0.1886	1.8955				0.166989	0.126004	0.0505854	0.14272	1.52111	1127.41	0.32443	0.303224
		623.956	10.4207	0.0149	0.0172	0.0632	1.1629	0.0233	0.021	0.114	0.1817				777.582	15.9532	0.0958	0.4893	6.3426	41.77	0.093	0.0763	0.5593	3.6269				0.171965	0.130575	0.0348056	0.136194	2.73993	366.612	0.268606	0.265355
		555.711	9.2708	0.0433	0.02	0.0287		0.048	0.0137	0.1148	0.0972				830.601		0.654		13.2988	66.5826		0.0174	0.7955	9.0518				0.170415	0.153075				286.731	0.228111	0.713545
	Early epiBL treatment (BR1)	242.808	5.5583	0.0296	0.0101	0.0189	1.3158	0.0246	0.0122	0.1192	0.4206			Early epiBL treatment (BR1)	600.967	9.2692	1.7233	0.6959	3.676	102.836	0.058	0.9772	0.2028	8.1688			Early epiBL treatment (BR1)	0.167071	0.139796	0.078423	0.167389	0.727209	3473.44	0.722903	0.59539
		622.759	9.555	0.0173	0.0366	0.0135	1.2445	0.0464	0.0267	0.0903	0.1368				492.464	9.9234	0.1402	0.3423	2.2713	81.0955	0.1636	1.2083	0.2766	6.6861				0.175196	0.146685	0.0968173	0.236775	1.13587	3007.51	0.300661	0.455235
		535.167	8.3002	0.0231	0.0222	0.0433	1.3815	0.0259	0.0056	0.0648	0.3506				534.571	6.214	1.5066	0.7373		101.764	0.0216	3.3175	0.2126	2.3696				0.173424	0.103911	0.0620419	0.237645	0.674801	958.293	0.528463	0.936235
		429.921	9.3364	0.0359	0.0168	0.0101	1.3749	0.0065	0.0219	0.0853					357.512		0.0903			75.8729	0.1529								0.12963	0.0326916	0.117491	1.62516	719.901	0.265703	0.531829
	Late epiBL treatment (BR2)	573.157	10.4518	0.0368	0.0141	0.0532	1.1117	0.0318	0.0295	0.1126	0.2912			Late epiBL treatment (BR2)	469.063	9.6474		4.4317	4.4258	94.1339	0.0565	0.6423	0.3378	7.2738			Late epiBL treatment (BR2)	0.169585	0.142232	0.0635743	0.178546	1.63065	912.756	0.414157	0.733406
		515.542	9.6126	0.0347	0.0222	0.0475	0.9804	0.0156	0.0187	0.066	0.2387				529.086	9.7323	0.4408	0.4699	7.9905	77.4729	0.0455	1.2416	0.0975	7.0621				0.16614	0.115138	0.051671	0.217252	1.03577	583.496	0.516567	1.02301
		499.636	9.8472	0.0222	0.0089	0.0626	1.5866	0.0143	0.0104	0.1259	0.2855				1161.29	18.9212	0.3235	0.5109	8.7505	74.7982	0.1775	3.0217	0.9845	8.4787				0.16274	0.124381	0.0375287	0.106147		392.235	0.444572	0.466026
		416.44	8.2328	0.0325	0.0073	0.0185	0.9825	0.0338	0.0431	0.2216	0.3371				1061.69	16.246	0.3319	9.7393		58.8246	0.1081							0.172599	0.126406	0.0192326	0.0727435			0.558556	0.0192326
The data are presented here without the outliers (the outliers were detected using Tukey´s fences, i.e., values below Q1-1.5 IQR or above Q3+1.5 IQR, where IQR is the interquartile range)													The data are presented here without the outliers (the outliers were detected using Tukey´s fences, i.e., values below Q1-1.5 IQR or above Q3+1.5 IQR, where IQR is the interquartile range)													The data are presented here without the outliers (the outliers were detected using Tukey´s fences, i.e., values below Q1-1.5 IQR or above Q3+1.5 IQR, where IQR is the interquartile range)
