# Supplementary material for: Contents of endogenous brassinosteroids and the response to drought and/or exogenously applied 24-epibrassinolide in two different maize leaves
Source: Front Plant Sci. 2023 Jun 2;14:1139162. doi: 10.3389/fpls.2023.1139162 (PMC10272441; doi:10.3389/fpls.2023.1139162)
Supplement: Supplementary File 2 — Heat maps showing the approximate contents of various brassinosteroids (BRs) and their precursors in the non-reproductive parts/organs of various plant species as reported from previously published studies. Only studies dealing with i) the effect of exogenous BR application on their endogenous contents; ii) the analysis of at least some BRs from both C28-, C29- and/or C27-groups at the same time; iii) the analysis of BR contents in both shoots/leaves and roots at the same time, or iv) the analysis of BR contents in plants subjected to drought are included here. [file Table_3.xlsx]

## Sheet: Legend
Supplementary File 2
Heat maps showing the approximate contents of various brassinosteroids (BRs) and their precursors in the non-reproductive parts/organs of various plant species as reported from previously published studies. Only studies dealing with i) the effect of exogenous BR application on their endogenous contents; ii) the analysis of at least some BRs from both C28-, C29- and/or C27-groups at the same time;…

## Sheet: Exogenous BR application
The heat map showing levels of brassinosteroids and/or their precursors in non-reproductive organs of various plant species treated with exogenously applied brassinosteroids as reported in previous studies. Levels are given in pg mg-1 fresh matter (with the exception of Efimova et al. 2014, where it was expressed per mg of dry matter). Information is given on: 1) the plant species; 2) the organ e…			Rapeseed								Garden cress				Duckweed					Barley															Wheat
			Leaves								Seedlings				Plantlets					Leaves						Roots						7th leaves			2nd leaves				Chloroplasts				1st and 2nd leaves						3rd leaves
			No stress				Salinity stress				No stress				No stress					No stress												No stress			Variety 1		Variety 2		Variety 1		Variety 2		No stress
			7 d		14 d		7 d		14 d		4 d				7 d					10 d												?			14 d								9 d			7 d			11 d
			Addition into the growth medium								Addition into the growth medium				Addition into the growth medium					Addition into the growth medium												Injection into the 1st/2nd leaves (V2 stage)			Grain soaking for 2 d								Grain soaking for 1 d			Root drenching			Leaf spraying of plants (V2 stage)
			0	10-10 M	0	10-10 M	0	10-10 M	0	10-10 M	0	10-8 M	10-7 M	10-6 M	0	10-9 M	10-8 M	10-7 M	10-6 M	0	10-9 M	10-8 M	10-7 M	10-6 M	10-5 M	0	10-9 M	10-8 M	10-7 M	10-6 M	10-5 M	0	10-9 M	5x10-7 M	0	10-7 M	0	10-7 M	0	10-7 M	0	10-7 M	0	10-7 M	2x10-6 M	0	10-7 M	2x10-6 M	0
			Efimova et al. 2014*								Tarkowská et al. 2020				Chmur and Bajguz 2021**					Bajguz et al. 2019												Janeczko et al. 2011			Filek et al. 2019								Janeczko and Swaczynová 2010
C28-BRs and their precursors	Campesterol branch (late C22 oxidation pathway)	Campesterol
		Campestanol
		6-oxocampestanol
	Cholesterol branch (late C6 oxidation pathway)	6-deoxocathasterone
		6-deoxotyphasterol
		6-deoxocastasterone
	Cholesterol branch (early C6 oxidation pathway)	Cathasterone
		Teasterone
		Typhasterol
		Castasterone
		Brassinolide
	Dolicholide type	Dolichosterone
		Dolicholide
	Epibrassinolide type	24-epicastasterone
		24-epibrassinolide
C27-BRs and their precursors		28-norteasterone
		28-norcastasterone
		28-norbrassinolide
C29-BRs and their precursors		28-homocastasterone
		28-homobrassinolide
		28-homodolichosterone
		28-homodolicholide
			Below 0.01	0.01-0.05	0.05-0.10	0.10-0.50	0.50-1.00	1-5	5-10	10-50	50-100	100-500	500-1000	1000-5000	5000-10000	10000-50000	Above 50000	Not detected	Not analyzed
* values expressed per unit of dry matter
[truncated: 14 more columns]

## Sheet: C28-C29-C27 BRs
The heat map showing levels of brassinosteroids and/or their precursors belonging to the C28, C29 or C27 groups in non-reproductive organs of various plant species as reported in previous studies (only studies that analyzed both C28, C29 and/or C27 brassinosteroids at the same time are included. The data from plants subjected to normal growing conditions and not-treated with any agens are shown; …			Thale cress														Rapeseed					Pak Choi		Garden cress	Tomato									Potato	Bell pepper	Petunia	Pea		Faba bean	French bean	Soybean	Hop		Grapewine					Tea
			Seedlings						Shoots						Leaves	Roots	Shoots			Leaves		Shoots	Stems	Seedlings	Seedlings	Shoots		Stems	Leaves			Fully developed leaves (4th)	Fully developed leaves (6th)	Leaves	Leaves	Leaves	Shoots		Shoots	Seedlings	Hypocotyls	Leaves		Young tendrils	Mature tendrils	Young leaves	Mature leaves	Roots	Leaves
			He et al. 2003	Carland et al. 2010	Huo et al. 2012	Singh et al. 2014	Ding et al. 2016	Oklešťková et al. 2017	Nomura et al. 2001	Chung et al. 2010	Joo et al. 2012	Asari et al. 2017**	Luo et al. 2018	Yu et al. 2019**	Beste et al. 2011	Asari et al. 2017**	Ding et al. 2013a	Ding et al. 2013b	Ye et al. 2022	Efimova et al. 2014*	Stachurska et al. 2022	Niu et al. 2022	Niu et al. 2022	Tarkowská et al. 2020	Kula Maximenko et al. 2021	Yokota et al. 1997	Nomura et al. 2001	Sawai et al. 2014*	Sawai et al. 2014*	Li et al. 2016b	Fang et al. 2021	Fang et al. 2019	Li et al. 2016a	Sawai et al. 2014*	Dziurka et al. 2016	Verhoef et al. 2013***	Nomura et al. 1999	Nomura et al. 2001	Fukuta et al. 2004	Oklešťková et al. 2017	Yin et al. 2019	Oklešťková et al. 2017	Chen et al. 2018**	Parada et al. 2022*	Parada et al. 2022*	Parada et al. 2022*	Parada et al. 2022*	Parada et al. 2022*	Ikekawa and Takatsuto 1984
C28-BRs and their precursors	Campesterol branch (late C22 oxidation pathway)	Episterol
		24-methylenecholesterol
		Campesterol
		(24R)-24-methyl-cholest-4-en-3-one
		(24R)-24-methyl-cholestan-3-one
		Campestanol
		6-oxocampestanol
	Cholesterol branch (late C6 oxidation pathway)	6-deoxocathasterone
		6-deoxoteasterone
		6-deoxo-3-dehydroteasterone
		6-deoxotyphasterol
		6-deoxocastasterone
	Cholesterol branch (early C6 oxidation pathway)	Cathasterone
		Teasterone
		3-dehydroteasterone
		Typhasterol
		Castasterone
		Brassinolide
	C23 hydroxylation pathways	(22S)-22-hydroxycampesterol
		(22S,24R)-22-hydroxy-ergost-4-en-3-one
		3-epi-6-deoxocathasterone
	Dolicholide type	Dolichosterone
		Dolicholide
	Epibrassinolide type	24-epicastasterone
		24-epibrassinolide
C27-BRs and their precursors		Cholesterol
		Cholestanol
		6-oxocholestanol
		28-norteasterone
		28-norcastasterone
		28-norbrassinolide
C29-BRs and their precursors		Avenasterol
		Isofucosterol
		Sitosterol
		28-homocastasterone
		28-homobrassinolide
		24-epi-28-homobrassinolide
		28-homodolichosterone
		28-homodolicholide
			Below 0.01	0.01-0.05	0.05-0.10	0.10-0.50	0.50-1.00	1-5	5-10	10-50	50-100	100-500	500-1000	1000-5000	5000-10000	10000-50000	Above 50000	Not detected	Not analyzed
* values expressed per unit of dry matter
** values given in the paper were of 3 orders of magnitude lower than they should be; it is corrected in this spreadsheet
*** values given in the paper were of 3 orders of magnitude higher than they should be; it is corrected in this spreadsheet
[truncated: 32 more columns]

## Sheet: Shoots or leaves vs roots
The heat map showing levels of brassinosteroids and/or their precursors in shoots (S) / leaves (L) vs roots (R) of various plant species as reported in previous studies (only studies that analyzed both shoots/leaves and roots at the same time are included). Levels are given in pg mg-1 fresh matter (with the exception of Yoshimitzu et al., 2011, Sharma et al., 2019 and Jiang et al., 2012, where it…			Thale cress										Tomato				Potato		Pea		Chinese cabbage		White cabbage		Kale		Winter cherry		Sunflower		Jujube		Rice										Barley			Maize
			Bancos et al. 2002		Shimada et al. 2003		Kim et al. 2006		Yoshimitzu et al. 2011*		Asari et al. 2017***		Yokota et al. 2001		Bancos et al. 2002		Milanovic et al. 2019**		Bancos et al. 2002		Pavlovic et al. 2019***		Pavlovic et al. 2019***		Pavlovic et al. 2019***		Sharma et al. 2019*		Lu et al. 2021		Ma et al. 2022		Nakamura et al. 2006		Jiang et al. 2012*, ****		Asahina et al. 2014		Luo et al. 2018		Wang et al. 2020		Ma et al. 2022			This study
			S	R	S	R	S	R	S	R	S	R	S	R	S	R	L	R	S	R	L	R	L	R	L	R	S	R	L	R	L	R	S	R	S	R	S	R	S	R	S	R	L	R		L	L	R
C28-BRs and their precursors	Campesterol branch (late C22 oxidation pathway)	24-methylenecholesterol
		Campesterol
		Campestanol
		6-oxocampestanol
	Cholesterol branch (late C6 oxidation pathway)	6-deoxocathasterone
		6-deoxoteasterone
		6-deoxo-3-dehydroteasterone
		6-deoxotyphasterol
		6-deoxocastasterone
	Cholesterol branch (early C6 oxidation pathway)	Cathasterone
		Teasterone
		3-dehydroteasterone
		Typhasterol
		Castasterone
		Brassinolide
	Dolicholide type	Dolichosterone
		Dolicholide
	Epibrassinolide type	24-epicastasterone
		24-epibrassinolide
C27-BRs and their precursors		6-deoxo-28-norcathasterone
		6-deoxo-28-norteasterone
		3-dehydro-6-deoxo-28-norteasterone
		6-deoxo-28-nortyphasterol
		6-deoxo-28-norcastasterone
		28-norteasterone
		28-norcastasterone
		28-norbrassinolide
C29-BRs		28-homocastasterone
		28-homobrassinolide
		28-homodolichosterone
		28-homodolicholide
			Below 0.01	0.01-0.05	0.05-0.10	0.10-0.50	0.50-1.00	1-5	5-10	10-50	50-100	100-500	500-1000	1000-5000	5000-10000	10000-50000	Above 50000	Not detected	Not analyzed
* values expressed per unit of dry matter
** tubers instead of roots
*** values given in the paper were of 3 orders of magnitude lower than they should be; it is corrected in this spreadsheet
**** values given in the paper were of 3 orders of magnitude higher than they should be; it is corrected in this spreadsheet

## Sheet: Drought
The heat map showing levels of brassinosteroids and/or their precursors in non-reproductive organs of various plant species subjected to drought (D) or normally watered (W) as reported in previous studies. Levels are given in pg mg-1 fresh matter (with the exception of Zhang et al., 2022b, where it was expressed per mg of dry matter). Main characteristics of drought simulation (and control/stress…			Pea								Tobacco				Chinese cabbage		White cabbage		Kale		Rice				Barley								Maize					Maize
			Developed leaves (3 or 2 youngest ones)						Apical buds		Leaves		8th leaves		Leaves		Leaves		Leaves		Shoots		Roots		Dev. leaves		Leaves						4th leaves					4th leaves						3rd leaves
			9 d of drought		14 d of drought																						Sensitive varieties		Mildly tolerant varieties		Tolerant varieties		Sensitive variety		Tolerant variety			no BR treatment		Early BR treatment		Late BR treatment		no BR treatment		Early BR treatment		Late BR treatment
			Control: normal watering, water potential -0.3 MPa. Drought: no watering of plants for 9, resp. 14 d; water potential after 12 d -1.5 MPa								Control: normal watering, leaf RWC 78%. Drought: no watering for 11 d, leaf RWC 44%		Control: well-watered, 80% field capacity. Drought: 60% field capacity for 24 d		Control: normal watering, leaf RWC 85%. Drought: no watering, leaf RWC 45%						Not stated		Control: well-watered, pots flooded with water to a 2-3 cm depth. Drought: soil water potential -10 to -15 kPa		Control: normal watering, 70% soil water capacity. Drought: no watering for 15 d, 25% soil water capacity		Control: normal watering,soil water content 75%. Drought: no watering for 21 d, soil water content 35%						Control: normal watering, soil water content 20%, leaf osmotic potential -0.8-1.1 MPa Drought: without watering for 14 d, soil water content 3%, leaf osmotic potential -1.7-2.0 MPa					Control: normal watering, soil water content 21.8%, leaf RWC 97%. Drought: no watering of plants for 14 d; soil water content 9.3%, RWC of the 3rd leaves 70-80%, RWC of the 4th leaves 92-94%
			W	D	W	D	W	D	W	D	W	D	W	D	W	D	W	D	W	D	W	D	W	D	W	D	W	D	W	D	W	D	W	D	W	D		W	D	W	D	W	D	W	D	W	D	W	D
			Jager et al. 2008								Duan et al. 2017		Khan et al. 2022**		Pavlovic et al. 2018						Ding et al. 2014		Zhang et al. 2022b*		Gruszka et al. 2016		Malaga et al. 2020						Tůmová et al. 2018					This study
C28-BRs and their precursors	Campesterol branch (late C22 oxidation pathway)	Campesterol
		Campestanol
		6-oxocampestanol
	Cholesterol branch (late C6 oxidation pathway)	6-deoxocathasterone
		6-deoxotyphasterol
		6-deoxocastasterone
	Cholesterol branch (early C6 oxidation pathway)	Cathasterone
		Teasterone
		Typhasterol
		Castasterone
		Brassinolide
	Dolicholide type	Dolichosterone
		Dolicholide
	Epibrassinolide type	24-epicastasterone
		24-epibrassinolide
C27-BRs and their precursors		28-norteasterone
		28-norcastasterone
		28-norbrassinolide
C29-BRs and their precursors		28-homocastasterone
		28-homobrassinolide
		28-homodolichosterone
		28-homodolicholide
			Below 0.01	0.01-0.05	0.05-0.10	0.10-0.50	0.50-1.00	1-5	5-10	10-50	50-100	100-500	500-1000	1000-5000	5000-10000	10000-50000	Above 50000	Not detected	Not analyzed
* values expressed per unit of dry matter
** values given in the paper were of 3 orders of magnitude higher than they should be; it is corrected in this spreadsheet
[truncated: 6 more columns]

## Sheet: References
References
Asahina, M., Tamaki, Y., Sakamoto, T., Shibata, K., Nomura, T., Yokota, T. (2014). Blue light-promoted rice leaf bending and unrolling are due to up-regulated brassinosteroid biosynthesis genes accompanied by accumulation of castasterone. Phytochemistry. 104, 21-29. doi: 10.1016/j.phytochem.2014.04.017
Asari, S., Tarkowská, D., Rolčík, J., Novák, O., Palmero, D. V., Bejai, S., et al. (2017). Analysis of plant growth-promoting properties of Bacillus amyloliquefaciens UCMB5113 using Arabidopsis thaliana as host plant. Planta. 245, 15-30. doi: 10.1007/s00425-016-2580-9
Bajguz, A., Orczyk, W., Gołębiewska, A., Chmur, M., Piotrowska-Niczyporu, A. (2019). Occurrence of brassinosteroids and influence of 24-epibrassinolide with brassinazole on their content in the leaves and roots of Hordeum vulgare L. cv. Golden Promise. Planta. 249, 123-137. doi: 10.1007/s00425-018-03081-3
Bancos, S., Nomura, T., Sato, T., Molnár, G., Bishop, G. J., Koncz, C., et al. (2002). Regulation of transcript levels of the Arabidopsis cytochrome P450 genes involved in brassinosteroid biosynthesis. Plant Physiol. 130, 504-513. doi: 10.1104/pp.005439
Beste, L., Nahar, N., Dalman, K., Fujioka, S., Jonsson, L., Dutta, P. C., et al. (2011). Synthesis of hydroxylated sterols in transgenic Arabidopsis plants alters growth and steroid metabolism. Plant Physiol. 157, 426-440. doi: 10.1104/pp.110.171199
Carland, F., Fujioka, S.,Nelson, T. (2010). The sterol methyltransferases SMT1, SMT2, and SMT3 influence Arabidopsis development through nonbrassinosteroid products. Plant Physiol. 153, 741-756. doi: 10.1104/pp.109.152587
Chen, M., Wang, R., Zhu, Y., Liu, M., Zhu, F., Xiao, J., et al. (2018). 4-mercaptophenylboronic acid-modified spirally-curved mesoporous silica nanofibers coupled with ultra performance liquid chromatography–mass spectrometry for determination of brassinosteroids in plants. Food Chem. 263, 51-58. doi: 10.1016/j.foodchem.2018.04.129
Chmur, M., Bajguz, A. (2021). Brassinolide enhances the level of brassinosteroids, protein, pigments, and monosaccharides in Wolffia arrhiza treated with brassinazole. Plants. 10, 1311. doi: 10.3390/plants10071311
Chmur, M., Bajguz, A., Piotrowska-Niczyporuk, A. (2020). Effect of cadmium on the level of isoprenoid-derived phytohormones in duckweed Wolffia arrhiza. J. Plant Growth Regul. 39, 1518-1530. doi: 10.1007/s00344-020-10154-9
Chung, H. Y., Fujioka, S., Choe, S., Lee, S., Lee, Y. H., Baek, N. I., et al. (2010). Simultaneous suppression of three genes related to brassinosteroid (BR) biosynthesis altered campesterol and BR contents, and led to a dwarf phenotype in Arabidopsis thaliana. Plant Cell Rep. 29, 397-402. doi: 10.1007/s00299-010-0830-z
Ding, J., Mao, L. J., Wang, S. T., Yuan, B. F., Feng, Y. Q. (2013a) Determination of endogenous brassinosteroids in plant tissues using solid‐phase extraction with double layered cartridge followed by high‐performance liquid chromatography–tandem mass spectrometry. Phytochem. Anal. 24, 386-394. doi: 10.1002/pca.2421
Ding, J., Mao, L. J., Yuan, B. F., Feng, Y. Q. (2013b). A selective pretreatment method for determination of endogenous active brassinosteroids in plant tissues: double layered solid phase extraction combined with boronate affinity polymer monolith microextraction. Plant Methods. 9, 13. doi: 10.1186/1746-4811-9-13
Ding, J., Wu, J. H., Liu, J. F., Yuan, B. F., Feng, Y. Q. (2014). Improved methodology for assaying brassinosteroids in plant tissues using magnetic hydrophilic material for both extraction and derivatization. Plant Methods. 10, 39. doi: 10.1186/1746-4811-10-39
Ding, J., Mao, L. J., Guo, N., Yu, L., Feng, Y. Q. (2016). Determination of endogenous brassinosteroids using sequential magnetic solid phase extraction followed by in situ derivatization/desorption method coupled with liquid chromatography–tandem mass spectrometry. J. Chromatography A. 1446, 103-113. doi: 10.1016/j.chroma.2016.04.012
Duan, F., Din, J., Lee, D., Lu, X., Feng, Y., Song, W. (2017). Overexpression of SoCYP85A1, a spinach cytochrome p450 gene in transgenic tobacco enhances root development and drought stress tolerance. Front. Plant Sci. 8, 1909. doi: 10.3389/fpls.2017.01909
Dziurka, M., Janeczko, A., Juhász, C., Gullner, G., Oklestková, J., Novák, O., et al. (2016). Local and systemic hormonal responses in pepper leaves during compatible and incompatible pepper-tobamovirus interactions. Plant Physiol. Biochem. 109, 355-364. doi: 10.1016/j.plaphy.2016.10.013
Efimova, M. V., Savchuk, A. L., Hasan, J. A. K., Litvinovskaya, R. P., Khripach, V. A., Kholodova, V. P., et al. (2014). Physiological mechanisms of enhancing salt tolerance of oilseed rape plants with brassinosteroids. Russian J. Plant Physiol. 61, 733-743. doi: 10.1134/S1021443714060053
Efimova, M. V., Litvinovskaya, R. P., Medvedeva, Y. V., Murgan, O. K., Sauchuk, A. L., Kuznetsov, V. V., et al. (2019). The endogenous brassinosteroid content and balance in potato microclones is determined by organ specificity and the variety ripening term. Dokl. Biol. Sci. 485,33-36. doi: 10.1134/S0012496619020017
Fang, P., Yan, M., Chi, C., Wang, M., Zhou, Y., Zhou, J., et al. (2019). Brassinosteroids act as a positive regulator of photoprotection in response to chilling stress. Plant Physiol. 180,2061-2076. doi: 10.1104/pp.19.00088
Fang, P., Wang, Y., Wang, M., Wang, F., Chi, C., Zhou, Y., et al. (2021). Crosstalk between brassinosteroid and redox signaling contributes to the activation of cbf expression during cold responses in tomato. Antioxidants. 10, 509. doi: 10.3390/antiox10040509
Filek, M., Sieprawska, A., Kościelniak, J., Oklestkova, J., Jurczyk, B., Telk, A., et al. (2019). The role of chloroplasts in the oxidative stress that is induced by zearalenone in wheat plants–The functions of 24-epibrassinolide and selenium in the protective mechanisms. Plant Physiol. Biochem. 137, 84-92. doi: 10.1016/j.plaphy.2019.01.030
Fukuta, N., Fujioka, S., Takatsuto, S., Yoshida, S., Fukuta, Y., Nakayama, M. (2004). ‘Rinrei’, a brassinosteroid-deficient dwarf mutant of faba bean (Vicia faba L.). Physiol. Plant. 12, 506–512. doi: 10.1111/j.1399-3054.2004.00326.x
Gruszka, D., Janeczko, A., Dziurka, M., Pociecha, E., Oklestkova, J., Szarejko, I. (2016). Barley brassinosteroid mutants provide an insight into phytohormonal homeostasis in plant reaction to drought stress. Front. Plant Sci. 7, 1824. doi: 10.3389/fpls.2016.01824
He, J. X., Fujioka, S., Li, T. C., Kang, S. G., Seto, H., Takatsuto, S., et al. (2003). Sterols regulate development and gene expression in Arabidopsis. Plant Physiol. 131, 1258-1269. doi: 10.1104/pp.014605
Huo, F., Wang, X., Han, Y., Bai, Y., Zhang, W., Yuan, H., et al. (2012). A new derivatization approach for the rapid and sensitive analysis of brassinosteroids by using ultra high performance liquid chromatography-electrospray ionization triple quadrupole mass spectrometry. Talanta. 99, 420-425. doi: 10.1016/j.talanta.2012.05.073
Ikekawa, N., Takatsuto, S. (1984). Microanalysis of brassinosteroids in plants by gas chromatography/mass spectrometry. J. Mass Spectrometry Soc. Japan. 32, 55-70. doi: 10.5702/massspec.32.55
Jager, C. E., Symons, G. M., Ross, J. J., Reid, J. B. (2008). Do brassinosteroids mediate the water stress response? Physiol. Plant. 133,417-425. doi: 10.1111/j.1399-3054.2008.01057.x
Janeczko, A., Swaczynová, J. (2010) Endogenous brassinosteroids in wheat treated with 24-epibrassinolide. Biol. Plant. 54, 477-482. doi: 10.1007/s10535-010-0084-1
Janeczko, A., Oklešťková, J., Pociecha, E., Kościelniak, J., Mirek, M. (2011). Physiological effects and transport of 24-epibrassinolide in heat-stressed barley. Acta Physiol. Plant. 33, 1249-1259. doi: 10.1007/s11738-010-0655-y
Janeczko, A., Pociecha, E., Dziurka, M., Jurczyk, B., Libik-Konieczny, M., Oklestkova, J., et al. (2019). Changes in content of steroid regulators during cold hardening of winter wheat - Steroid physiological/biochemical activity and impact on frost tolerance. Plant Physiol. Biochem. 139, 215-228. doi: 10.1016/j.plaphy.2019.03.020
Jiang, Y., Bao, L., Jeong, S. Y., Kim, S. K., Xu, C., Li, X., et al. (2012). XIAO is involved in the control of organ size by contributing to the regulation of signaling and homeostasis of brassinosteroids and cell cycling in rice. Plant J. 70, 398-408. doi: 10.1111/j.1365-313X.2011.04877.x
Joo, S. H., Kim, T. W., Son, S. H., Lee, W. S., Yokota, T., Kim, S. K. (2012). Biosynthesis of a cholesterol-derived brassinosteroid, 28-norcastasterone, in Arabidopsis thaliana. J. Exp. Bot. 63, 1823-1833. doi: 10.1093/jxb/err354
Kha,n R., Ma, X., Hussain, Q., Asim, M., Iqbal, A., Ren, X., et al. (2022). Application of 24-epibrassinolide improves drought tolerance in tobacco through physiological and biochemical mechanisms. Biology. 11, 1192. doi: 10.3390/biology11081192
Kim, H. B., Kwon, M., Ryu, H., Fujioka, S., Takatsuto, S., Yoshida, S., et al. (2006a). The regulation of DWARF4 expression is likely a critical mechanism in maintaining the homeostasis of bioactive brassinosteroids in Arabidopsis. Plant Physiol. 140, 548-557. doi: 10.1104/pp.105.067918
Kula-Maximenko, M., Niewiadomska, E., Maksymowicz, A., Ostrowska, A., Oklešťková, J., Pěnčík, A., et al. (2021). Insight into details of the photosynthetic light reactions and selected metabolic changes in tomato seedlings growing under various light spectra. Int. J. Molec. Sci. 22, 11517. doi: 10.3390/ijms222111517
Li, X. J., Chen, X. J., Guo, X., Yin, L. L., Ahammed, G. J., Xu, C. J., et al. (2016a). DWARF overexpression induces alteration in phytohormone homeostasis, development, architecture and carotenoid accumulation in tomato. Plant Biotech. J. 14, 1021-1033. doi: 10.1111/pbi.12474
Li, X. J., Guo, X., Zhou, Y. H., Shi, K., Zhou, J., Yu, J. Q., et al. (2016b). Overexpression of a brassinosteroid biosynthetic gene Dwarf enhances photosynthetic capacity through activation of Calvin cycle enzymes in tomato. BMC Plant Biol. 16, 33. doi: 10.1186/s12870-016-0715-6
Lu, H., Wang, Z., Xu, C., Li, L., Yang, C. (2021). Multiomics analysis provides insights into alkali stress tolerance of sunflower (Helianthus annuus L.). Plant Physiol. Biochem. 166:66-77. doi: 10.1016/j.plaphy.2021.05.032
Luo, X. T., Cai, B. D., Yu, L., Ding, J., Feng, Y. Q. (2018). Sensitive determination of brassinosteroids by solid phase boronate affinity labeling coupled with liquid chromatography-tandem mass spectrometry. J. Chromatography A. 1546, 10-17. doi: 10.1016/j.chroma.2018.02.058
Ma, Z., Zhao, X., He, A., Cao, Y., Han, Q., Lu, Y., et al. (2022). Mycorrhizal symbiosis reprograms ion fluxes and fatty acid metabolism in wild jujube during salt stress. Plant Physiol. 189, 2481-2499. doi: 10.1093/plphys/kiac239
Malaga, S., Janeczko, A., Janowiak, F., Waligórski, P., Oklestkova, J., Dubas, E.,et al. (2020). Involvement of homocastasterone, salicylic and abscisic acids in the regulation of drought and freezing tolerance in doubled haploid lines of winter barley. Plant Growth Regul. 90, 173-188. doi: 10.1007/s10725-019-00544-9
Milanović, J., Oklestkova, J., Majdandžić, A., Novák, O., Mihaljević, S. (2019). Organ-specific differences in endogenous phytohormone and antioxidative responses in potato upon PSTVd infection. J. Plant Physiol. 232, 107-114. doi: 10.1016/j.jplph.2018.10.027
Nakamura, A., Fujioka, S., Sunohara, H., Kamiya, N., Hong, Z., Inukai, Y., et al. (2006). The role of OsBRI1 and its homologous genes, OsBRL1 and OsBRL3, in rice. Plant Physiol. 140, 580-590. doi: 10.1104/pp.105.072330
Niu, M., Wang, H., Yin, W., Meng, W., Xiao, Y., Liu, D., et al. (2022). Rice DWARF AND LOW-TILLERING and the homeodomain protein OSH15 interact to regulate internode elongation via orchestrating brassinosteroid signaling and metabolism. Plant Cell. 34, 3754-3772. doi: 10.1093/plcell/koac196
Nomura, T., Kitasaka, Y., Takatsuto, S., Reid, J. B., Fukami, M., Yokota, T. (1999). Brassinosteroid/sterol synthesis and plant growth as affected by lka and lkb mutations of pea. Plant Physiol. 119, 1517-1526. doi: 10.1104/pp.119.4.1517
Nomura, T., Sato, T., Bishop, G. J., Kamiya, Y., Takatsuto, S., Yokota, T. (2001). Accumulation of 6-deoxocathasterone and 6-deoxocastasterone in Arabidopsis, pea and tomato is suggestive of common rate-limiting steps in brassinosteroid biosynthesis. Phytochemistry. 57, 171-178. doi: 10.1016/S0031-9422(00)00440-4
Oklešťková, J., Tarkowská, D., Eyer, L., Elbert, T., Marek, A., Smržová, Z., et al. (2017). Immunoaffinity chromatography combined with tandem mass spectrometry: A new tool for the selective capture and analysis of brassinosteroid plant hormones. Talanta. 170, 432-440. doi: 10.1016/j.talanta.2017.04.044
Parada, F., Oklešťková, J., Arce-Johnson, P. (2022). Characterization of endogenous levels of brassinosteroids and related genes in grapevines. Int. J. Mol. Sci. 23, 1827. doi: 10.3390/ijms23031827
Pavlović, I., Petřík, I., Tarkowská, D., Lepeduš, H., Vujčić Bok, V., Radić Brkanac, S., et al. (2018). Correlations between phytohormones and drought tolerance in selected Brassica crops: Chinese cabbage, white cabbage and kale. Int. J. Mol. Sci. 19, 2866. doi: 10.3390/ijms19102866
Pavlović, I., Mlinarić, S., Tarkowská, D., Oklestkova, J., Novák, O., Lepeduš, H., et al. (2019). Early Brassica crops responses to salinity stress: a comparative analysis between Chinese cabbage, white cabbage, and kale. Front. Plant Sci. 10, 450. doi: 10.3389/fpls.2019.00450
Sadura, I., Pociecha, E., Dziurka, M., Oklestkova, J., Novak, O., Gruszka, D., et al. (2019). Mutations in the HvDWARF, HvCPD and HvBRI1 genes-involved in brassinosteroid biosynthesis/signalling: Altered photosynthetic efficiency, hormonal homeostasis and tolerance to high/low temperatures in barley. J. Plant Growth Regul. 38, 1062-1081. doi: 10.1007/s00344-019-09914-z
Sadura, I., Latowski, D., Oklestkova, J., Gruszka, D., Chyc, M., Janeczko, A. (2021). Molecular dynamics of chloroplast membranes isolated from wild-type barley and a brassinosteroid-deficient mutant acclimated to low and high temperatures. Biomolecules. 11, 27. doi: 10.3390/biom11010027
Sawai, S., Ohyama, K., Yasumoto, S., Seki, H., Sakuma, T., Yamamoto, T., et al. (2014). Sterol side chain reductase 2 is a key enzyme in the biosynthesis of cholesterol, the common precursor of toxic steroidal glycoalkaloids in potato. Plant Cell. 26, 3763-3774. doi: 10.1105/tpc.114.130096
Sharma, A., Rather, G. A., Misra, P., Dhar, M. K., Lattoo, S. K. (2019). Gene silencing and over-expression studies in concurrence with promoter specific elicitations reveal the central role of Wscyp85a69 in biosynthesis of triterpenoids in Withania somnifera (L.) Dunal. Front. Plant Sci. 10, 842. doi: 10.3389/fpls.2019.00842
Shimada, Y., Goda, H., Nakamura, A., Takatsuto, S., Fujioka, S., Yoshida, S. (2003). Organ-specific expression of brassinosteroid-biosynthetic genes and distribution of endogenous brassinosteroids in Arabidopsis. Plant Physiol. 131, 287-297. doi: doi.org/10.1104/pp.013029
Singh, A. P., Fridman, Y., Friedlander-Shani, L., Tarkowska, D., Strnad, M., Savaldi-Goldstein, S. (2014). Activity of the brassinosteroid transcription factors BRASSINAZOLE RESISTANT1 and BRASSINOSTEROID INSENSITIVE1-ETHYL METHANESULFONATE-SUPPRESSOR1/BRASSINAZOLE RESISTANT2 blocks developmental reprogramming in response to low phosphate availability. Plant Physiol. 166, 678-688. doi: 10.1104/pp…
Stachurska, J., Rys, M., Pociecha, E., Kalaji, H. M., Dąbrowski, P., Oklestkova, J., et al. (2022). Deacclimation-induced changes of photosynthetic efficiency, brassinosteroid homeostasis and BRI1 expression in winter oilseed rape (Brassica napus L.) - relation to frost tolerance. Int. J. Mol. Sci. 23, 5224. doi: 10.3390/ijms23095224
Tarkowská, D., Krampolová, E., Strnad, M. (2020). Plant triterpenoid crosstalk: The interaction of brassinosteroids and phytoecdysteroids in Lepidium sativum. Plants. 9, 1325. doi: 10.3390/plants9101325
Tůmová, L., Tarkowská, D., Řehořová, K., Marková, H., Kočová,M., Rothová, O., et al. (2018). Drought-tolerant and drought-sensitive genotypes of maize (Zea mays L.) differ in contents of endogenous brassinosteroids and their drought-induced changes. PloS ONE. 13, e0197870. doi: 10.1371/journal.pone.0197870
Verhoef, N., Yokota, T., Shibata, K., de Boer, G. J., Gerat, T., Vandenbussche, M.,et al. (2013). Brassinosteroid biosynthesis and signalling in Petunia hybrida. J. Exp. Bot. 64, 2435-2448. doi: 10.1093/jxb/ert102
Wang, X. Y., Xiong, C. F., Ye, T. T., Ding, J., Feng, Y. Q. (2022). Online polymer monolith microextraction with in-situ derivatization for sensitive detection of endogenous brassinosteroids by LC-MS. Microchem. J. 158, 105061. doi: 10.1016/j.microc.2020.105061
Ye, S., Yan, L., Ma, X., Chen, Y., Wu, L., Ma, T., et al. (2022). Combined BSA-Seq based mapping and RNA-Seq profiling reveal candidate genes associated with plant architecture in Brassica napus. Int. J. Mol. Sci. 23, 2472. doi: 10.3390/ijms23052472
Yin, W., Dong, N., Niu, M., Zhang, X., Li, L., Liu, J., et al. (2019). Brassinosteroid-regulated plant growth and development and gene expression in soybean. Crop J. 7, 411-418. doi: 10.1016/j.cj.2018.10.003
Yokota, T., Nomura, T., Nakayama, M. (1997). Identification of brassinosteroids that appear to be derived from campesterol and cholesterol in tomato shoots. Plant Cell Physiol. 38, 1291-1294. doi: 10.1093/oxfordjournals.pcp.a029119
Yokota, T., Sato, T., Takeuchi, Y., Nomura, T., Uno, K., Watanabe, T., et al. (2001). Roots and shoots of tomato produce 6-deoxo-28-norcathasterone, 6-deoxo-28-nortyphasterol and 6-deoxo-28-norcastasterone, possible precursors of 28-norcastasterone. Phytochemistry. 58, 233-238. doi: 10.1016/S0031-9422(01)00237-0
Yoshimitsu, Y., Tanaka, K., Fukuda, W., Asami, T., Yoshida, S., Hayashi, K. I., et al. (2011). Transcription of DWARF4 plays a crucial role in auxin-regulated root elongation in addition to brassinosteroid homeostasis in Arabidopsis thaliana. PLoS One. 6, e23851. doi: 10.1371/journal.pone.0023851
Yu, L., Ding, J., Wang, Y. L., Liu, P., Feng, Y. Q. (2016). 4-Phenylaminomethyl-benzeneboric acid modified tip extraction for determination of brassinosteroids in plant tissues by stable isotope labeling–liquid chromatography–mass spectrometry. Anal Chem. 88, 1286-1293. doi: 10.1021/acs.analchem.5b03720
Yu, L., Cai, W. J., Ye, T., Feng, Y. Q. (2019). A new boronic acid reagent for the simultaneous determination of C27-, C28-, and C29-brassinosteroids in plant tissues by chemical labeling-assisted liquid chromatography-mass spectrometry. Anal Bioanal Chem. 411, 1623-1632. doi: 10.1007/s00216-019-01612-9
Zhang, H., Yang, D., Wang, P., Zhang, X., Ding, Z., Zhao. L. (2022a). Feedback inhibition might dominate the accumulation pattern of BR in the new shoots of tea plants (Camellia sinensis). Front Genet. 12, 809608. doi: 10.3389/fgene.2021.809608
Zhang, W., Huang, H., Zhou, Y., Zhu, K., Wu, Y., Xu, Y., et al. (2022b). Brassinosteroids mediate moderate soil‐drying to alleviate spikelet degeneration under high temperature during meiosis of rice. Plant, Cell, Environ. doi: 10.1111/pce.14436
